# Supplementary material for: Role division between parents and teachers in home-school cooperation: mediating effect based on teachers’ expectations and perceptions
Source: Front Psychol. 2025 Dec 8;16:1623591. doi: 10.3389/fpsyg.2025.1623591 (PMC12723000; doi:10.3389/fpsyg.2025.1623591)
Supplement: Supplementary file 1 [file Data_Sheet_1.csv]

Gender	Age	Education_Level	School_Type	Region	Urban_Rural	RD1_Curriculum_Decision_Rights	RD1_Activity_Organization_Rights	RD1_Evaluation_Standard_Rights	RD2_Academic_Supervision_Responsibility	RD2_Behavioral_Management_Responsibility	RD2_Resource_Coordination_Responsibility	RD3_Communication_Channel_Clarity	RD3_Responsibility_Attribution_Rules	RD3_ThirdParty_Intervention_Mechanism	TE1_Parental_Academic_Involvement_Depth	TE1_Parental_Behavioral_Management_Scope	TE1_HomeSchool_Role_Separation_Threshold	TE2_Info_Feedback_Timeliness_Requirement	TE2_Issue_Resolution_Proactivity_Standard	TE2_Consultative_Participation_Frequency_Expectation	TE3_Family_Resource_Supplementation_Need	TE3_Social_Resource_Integration_Anticipation	TE3_School_Resource_Substitutability	SS1_Collaboration_Policy_Integrity	SS1_Training_Program_Systematicity	SS1_Conflict_Mediation_Procedure_Standardization	SS2_Dedicated_Funding_Proportion	SS2_Platform_Development_Coverage	SS2_Personnel_Allocation_Adequacy	SS3_Collaborative_Value_Consensus	SS3_Role_Positioning_Clarity	SS3_LongTerm_Collaboration_Commitment_Intensity
Female	53	Senior_High	Private_ForProfit	Central	Urban	4	4	3	5	4	4	3	3	3	3	4	4	3	3	3	2	2	3	2	2	3	2	2	3	2	3	2
Male	39	Primary_School	Public_Regular	Eastern	Rural	4	4	5	5	5	4	4	3	4	2	3	3	2	3	3	4	2	2	5	4	5	3	4	4	5	5	4
Male	32	Junior_High	Public_Key	Central	Urban	5	4	4	5	5	5	5	4	4	5	4	4	4	5	5	3	3	4	4	5	5	4	4	4	5	4	4
Male	45	Junior_High	Public_Regular	Eastern	Urban	3	3	4	5	5	4	4	5	4	4	5	4	3	3	5	4	2	3	4	4	4	5	4	3	5	5	5
Female	43	Primary_School	Public_Key	Eastern	Rural	3	3	3	4	3	4	3	3	3	3	3	3	3	3	4	2	2	2	3	3	3	3	3	4	4	3	4
Female	47	Primary_School	Public_Key	Central	Rural	3	3	3	4	4	4	4	4	3	4	4	4	3	4	4	3	3	2	4	5	5	5	4	5	5	5	5
Female	35	Primary_School	Public_Key	Western	Rural	3	3	4	4	4	4	4	4	4	4	6	4	4	4	4	2	3	3	5	5	4	4	4	4	5	4	5
Male	35	Primary_School	Public_Regular	Central	Rural	2	3	3	3	4	3	3	2	4	5	4	5	5	3	4	3	2	4	1	1	3	2	2	2	2	3	3
Male	48	Primary_School	Public_Key	Western	Urban	3	4	3	3	4	4	3	3	3	3	3	4	3	3	3	4	3	4	5	5	4	3	3	4	4	4	4
Male	60	Junior_High	Public_Regular	Central	Urban	3	3	4	3	3	3	2	3	2	4	4	4	3	6	5	3	3	3	4	3	3	4	4	4	4	4	3
Male	48	Primary_School	Public_Regular	Central	Urban	4	4	4	5	4	5	4	5	4	5	5	5	5	5	4	4	4	3	3	5	5	5	4	5	5	4	5
Female	27	Junior_High	Public_Regular	Eastern	Rural	5	4	4	4	3	4	4	3	4	4	2	2	3	4	4	3	1	2	4	5	4	4	3	5	4	4	5
Male	46	Senior_High	Public_Key	Eastern	Rural	4	4	4	5	5	5	5	5	5	3	3	4	4	4	5	3	3	3	3	3	3	4	3	5	5	5	5
Male	26	Primary_School	Public_Regular	Eastern	Rural	4	5	4	3	4	3	4	3	3	4	4	4	4	4	4	3	3	2	5	6	5	3	4	4	5	5	5
Female	48	Senior_High	Public_Key	Eastern	Urban	1	3	2	2	3	2	2	3	3	3	2	4	2	2	2	1	2	1	2	2	2	3	3	4	4	3	4
Female	54	Senior_High	Public_Regular	Central	Rural	3	4	3	4	5	5	4	3	3	3	3	3	3	3	3	2	1	2	3	3	5	3	4	3	4	5	4
Male	26	Senior_High	Public_Regular	Central	Urban	2	2	3	3	3	4	4	3	3	2	2	3	2	3	3	2	2	1	3	4	5	3	3	3	4	4	3
Female	45	Primary_School	Public_Regular	Eastern	Urban	4	3	3	4	4	3	4	3	4	4	4	5	4	4	4	3	3	3	4	4	4	4	6	4	5	4	4
Female	57	Primary_School	Private_NonProfit	Central	Rural	6	7	6	6	7	7	5	6	7	4	5	5	4	3	4	4	4	4	5	5	5	5	4	6	5	5	5
Male	36	Primary_School	Public_Regular	Central	Urban	4	5	4	4	3	4	3	3	4	4	2	2	3	3	4	1	2	2	4	2	4	4	3	3	4	3	3
Female	46	Junior_High	Public_Regular	Eastern	Urban	2	2	3	4	5	4	2	3	3	4	4	4	5	4	5	3	3	2	4	5	4	3	3	3	5	4	5
Female	49	Senior_High	Public_Key	Central	Urban	3	4	3	4	4	3	2	2	3	3	3	3	3	3	4	2	2	2	3	3	3	2	3	3	4	4	4
Male	51	Junior_High	Public_Regular	Central	Urban	5	5	5	5	5	5	5	5	4	5	5	5	4	4	4	4	4	4	6	7	6	6	6	6	6	6	7
Male	52	Primary_School	Public_Regular	Central	Urban	6	5	6	4	4	5	4	4	4	5	6	5	6	5	5	5	5	4	4	5	5	4	4	4	6	6	7
Female	40	Senior_High	Public_Key	Eastern	Rural	5	5	4	5	7	5	5	4	5	4	5	4	4	4	3	4	4	5	5	5	6	6	4	5	6	6	7
Male	39	Junior_High	Public_Regular	Eastern	Urban	3	4	3	4	3	4	2	3	2	4	4	3	2	3	3	3	3	3	2	2	1	2	3	3	4	4	3
Male	27	Senior_High	Public_Key	Central	Rural	5	5	5	4	5	5	5	5	5	4	5	5	4	3	4	3	3	3	3	4	4	4	3	3	5	4	4
Male	31	Senior_High	Public_Key	Eastern	Urban	4	4	4	4	4	5	5	4	5	4	4	5	3	4	3	3	3	2	4	5	4	4	5	4	5	5	4
Female	45	Junior_High	Private_ForProfit	Central	Urban	4	4	3	3	4	4	4	4	4	5	5	4	5	5	5	2	3	3	5	5	5	5	4	4	4	5	4
Female	33	Senior_High	Private_NonProfit	Eastern	Urban	4	4	4	4	5	6	4	4	5	4	5	5	5	5	4	4	3	4	3	4	4	4	4	3	4	4	4
Female	42	Junior_High	Public_Regular	Eastern	Rural	4	5	4	4	4	4	4	4	5	5	6	5	5	5	5	4	4	4	5	5	5	5	5	4	5	5	6
Female	28	Junior_High	Public_Regular	Eastern	Urban	4	3	4	3	4	4	4	5	4	4	5	5	6	5	6	4	3	4	4	4	3	3	3	2	5	5	3
Female	49	Junior_High	Public_Regular	Central	Rural	3	5	3	4	4	4	4	3	4	4	5	5	5	4	4	3	4	4	3	2	4	4	3	5	4	4	3
Female	38	Senior_High	Public_Regular	Central	Urban	5	5	5	5	5	5	5	5	4	7	6	6	6	6	5	4	5	4	6	6	6	5	6	5	7	6	6
Male	33	Junior_High	Private_ForProfit	Eastern	Urban	3	3	3	4	2	4	3	3	3	4	5	5	3	5	3	3	4	4	3	3	4	3	4	3	3	4	4
Female	50	Primary_School	Public_Regular	Central	Urban	3	2	4	4	4	5	2	3	2	3	3	3	5	3	3	3	2	1	4	5	5	4	2	3	4	4	4
Female	26	Primary_School	Public_Key	Eastern	Urban	4	4	3	4	5	5	3	4	3	4	4	4	3	3	4	2	2	2	4	4	3	4	4	3	4	3	4
Female	44	Junior_High	Public_Key	Central	Rural	4	4	4	4	4	4	4	4	5	4	4	4	5	5	4	4	4	5	3	5	4	4	4	3	4	3	3
Female	52	Primary_School	Private_ForProfit	Eastern	Urban	5	5	5	5	4	4	4	5	4	5	5	5	3	4	3	3	4	4	6	6	6	5	4	6	6	4	5
Female	31	Primary_School	Public_Key	Western	Urban	4	3	3	3	4	4	2	3	2	4	4	4	4	3	4	3	2	2	4	2	2	1	2	3	2	3	3
Female	32	Primary_School	Public_Key	Central	Urban	4	5	5	6	5	6	5	5	5	4	5	5	4	4	4	3	3	3	5	5	4	5	5	6	4	5	5
Male	59	Junior_High	Public_Regular	Western	Rural	3	4	4	4	4	3	3	4	4	3	4	4	3	3	3	2	3	1	2	4	3	3	3	4	3	4	3
Male	38	Primary_School	Public_Key	Central	Rural	3	3	3	3	3	4	4	4	3	5	4	4	3	3	3	2	2	3	3	3	3	2	3	3	3	3	3
Male	41	Junior_High	Public_Regular	Central	Rural	4	3	3	4	4	4	3	3	4	5	4	5	4	5	5	3	3	3	5	4	5	4	4	4	4	4	3
Male	60	Primary_School	Public_Regular	Eastern	Urban	2	2	3	4	3	4	2	3	3	6	5	5	5	5	5	3	4	3	4	4	5	3	3	3	5	5	5
Male	28	Senior_High	Private_ForProfit	Central	Rural	4	5	5	5	5	5	3	4	4	5	5	5	5	5	6	3	5	3	5	3	4	4	4	4	5	4	5
Male	26	Primary_School	Public_Regular	Central	Rural	5	5	4	5	6	5	6	5	6	5	5	5	5	4	5	3	4	4	4	5	5	5	4	4	6	5	5
Male	30	Senior_High	Public_Key	Eastern	Rural	3	4	4	5	6	5	4	3	3	4	4	4	4	2	3	2	2	1	5	5	6	3	3	4	4	4	4
Female	28	Senior_High	Public_Key	Central	Urban	5	5	5	6	7	5	5	5	5	5	5	4	6	5	5	5	5	4	6	5	6	6	6	6	6	6	7
Male	53	Junior_High	Private_ForProfit	Western	Urban	5	5	4	5	4	6	4	5	5	4	4	4	3	4	4	2	3	2	4	4	4	3	3	4	5	5	4
Male	42	Junior_High	Private_ForProfit	Eastern	Urban	4	4	4	5	4	4	4	4	4	5	5	5	4	4	5	4	3	4	4	5	4	4	5	4	6	5	4
Male	50	Junior_High	Public_Regular	Western	Urban	4	3	5	5	5	6	5	5	4	5	5	6	4	3	4	4	4	3	5	5	4	4	5	4	5	4	4
Male	58	Junior_High	Private_ForProfit	Western	Urban	5	4	4	4	4	4	3	3	5	4	5	4	4	5	4	4	3	3	2	2	2	2	3	3	2	3	3
Female	34	Senior_High	Public_Key	Eastern	Urban	4	4	3	4	5	5	2	3	2	2	4	3	3	2	2	2	2	2	4	3	4	3	2	3	3	3	4
Female	60	Senior_High	Public_Regular	Central	Rural	4	5	4	4	4	4	4	4	4	3	4	4	3	3	2	2	3	3	3	4	3	3	4	4	3	2	3
Female	38	Junior_High	Public_Regular	Eastern	Urban	3	3	5	3	4	4	5	4	4	4	4	4	4	4	3	3	3	4	4	3	4	3	3	4	4	4	4
Male	55	Senior_High	Private_NonProfit	Eastern	Urban	3	4	4	4	5	5	5	4	4	3	4	4	3	3	4	3	2	3	3	3	4	4	4	5	5	4	5
Female	39	Junior_High	Public_Key	Central	Urban	6	5	5	5	5	6	4	4	5	4	5	5	4	4	5	5	4	4	6	5	5	6	6	7	6	6	5
Male	32	Primary_School	Private_ForProfit	Central	Rural	4	3	4	3	3	3	4	4	4	3	3	3	3	3	3	2	2	1	4	4	5	3	3	4	4	5	5
Male	38	Junior_High	Private_ForProfit	Western	Urban	3	3	3	3	3	4	3	4	3	4	3	3	3	3	3	2	2	3	2	2	4	2	2	1	3	3	4
Female	47	Primary_School	Public_Key	Central	Urban	2	2	1	3	2	3	2	2	2	6	5	6	3	3	4	2	2	3	3	3	4	3	3	3	4	4	4
Female	45	Primary_School	Private_NonProfit	Western	Rural	4	3	4	5	4	5	3	4	3	3	3	3	2	4	3	3	4	2	4	4	3	3	3	3	5	5	5
Female	40	Primary_School	Public_Regular	Central	Rural	6	5	5	5	4	5	4	5	5	5	5	4	4	6	4	4	3	4	5	5	5	3	4	5	4	4	4
Female	42	Senior_High	Public_Regular	Central	Urban	5	5	5	4	5	3	5	5	5	6	6	6	5	5	5	5	4	3	4	5	4	5	4	5	5	5	5
Female	48	Primary_School	Private_ForProfit	Central	Urban	5	6	7	5	5	5	5	5	4	6	5	5	5	5	6	5	4	4	6	5	6	4	5	5	6	6	6
Female	50	Senior_High	Public_Regular	Central	Rural	4	3	4	3	4	3	4	4	4	4	4	5	6	6	5	4	4	4	3	4	4	4	3	4	4	5	5
Male	49	Junior_High	Private_NonProfit	Central	Urban	5	5	4	5	5	5	3	3	4	4	4	4	3	2	4	2	2	3	4	5	4	4	4	4	5	5	5
Male	53	Primary_School	Private_ForProfit	Central	Rural	3	3	3	3	4	3	3	2	3	3	3	4	4	3	3	2	1	1	4	4	4	4	5	4	4	4	5
Male	39	Primary_School	Public_Key	Western	Urban	2	3	4	4	4	4	4	2	2	4	5	4	5	4	4	2	3	3	6	6	5	4	4	3	4	5	5
Male	25	Junior_High	Private_ForProfit	Eastern	Urban	2	3	3	4	3	3	3	2	2	3	4	4	4	5	5	3	3	4	4	4	4	4	4	3	3	4	4
Male	49	Junior_High	Public_Regular	Eastern	Rural	5	5	5	5	5	6	5	5	4	5	6	5	5	6	5	5	5	6	4	4	4	3	3	3	3	3	3
Female	31	Junior_High	Public_Regular	Central	Urban	4	3	4	5	4	5	4	3	4	6	6	5	4	4	4	4	2	4	4	4	4	4	5	4	5	4	4
Female	33	Primary_School	Public_Regular	Eastern	Urban	5	4	3	5	4	5	4	3	4	3	3	4	3	2	4	2	3	2	4	5	5	3	4	4	4	3	4
Male	48	Primary_School	Public_Regular	Eastern	Urban	3	2	2	4	4	3	2	2	2	3	3	3	3	3	3	3	3	3	5	3	4	3	3	3	3	3	5
Female	25	Primary_School	Public_Key	Central	Urban	5	5	4	4	5	5	4	3	4	4	4	4	4	4	4	3	3	3	4	4	4	4	5	4	5	5	5
Male	32	Junior_High	Public_Key	Eastern	Urban	2	4	3	4	4	3	3	3	3	4	4	4	4	4	5	3	3	2	4	4	4	1	2	2	3	2	2
Female	48	Primary_School	Public_Key	Eastern	Urban	2	2	2	3	3	3	2	1	3	3	4	4	4	3	4	2	1	2	3	3	3	4	3	4	4	4	4
Male	35	Junior_High	Public_Key	Central	Urban	3	4	3	4	4	5	3	3	3	3	4	3	1	2	3	2	2	2	4	4	4	3	3	2	3	3	4
Male	41	Senior_High	Public_Key	Eastern	Rural	5	4	4	5	5	5	4	3	3	5	5	5	4	4	3	3	3	3	3	4	5	5	3	3	3	4	4
Male	32	Junior_High	Public_Regular	Central	Urban	3	4	3	4	4	5	4	3	4	4	3	5	4	4	4	2	2	1	5	3	3	3	3	2	4	4	4
Female	59	Primary_School	Public_Key	Eastern	Urban	3	3	3	4	4	4	2	4	3	3	2	3	2	3	2	3	1	2	3	3	3	3	4	3	4	3	4
Male	59	Primary_School	Public_Regular	Eastern	Urban	5	4	5	6	5	5	4	4	4	6	5	6	4	4	4	3	2	3	4	4	5	4	5	4	5	4	5
Female	57	Junior_High	Public_Regular	Central	Urban	4	3	4	3	3	4	4	4	4	4	3	4	3	5	5	1	2	2	4	4	5	5	5	5	5	4	5
Female	29	Primary_School	Public_Regular	Eastern	Urban	4	5	4	4	5	4	3	4	3	5	4	4	4	5	5	4	3	3	4	4	4	3	2	3	4	3	3
Male	52	Senior_High	Public_Key	Eastern	Urban	4	4	4	4	4	5	4	4	4	4	5	4	4	4	4	4	4	3	4	5	6	4	4	4	5	4	5
Male	31	Junior_High	Public_Key	Eastern	Rural	5	5	4	5	5	5	4	4	4	4	5	4	3	2	3	3	2	2	5	6	5	5	4	6	4	5	5
Female	33	Senior_High	Private_ForProfit	Eastern	Urban	4	3	4	4	5	4	5	5	4	4	4	5	5	3	5	4	4	4	4	3	4	4	4	3	5	4	5
Female	32	Senior_High	Private_NonProfit	Western	Rural	4	4	4	3	4	3	4	3	3	5	5	4	5	4	4	3	2	4	4	4	4	2	3	4	4	3	3
Male	36	Primary_School	Public_Regular	Central	Urban	5	4	3	4	5	4	4	3	4	4	4	3	3	3	3	2	2	2	5	5	5	4	5	4	6	4	6
Male	58	Junior_High	Public_Key	Central	Rural	2	3	3	3	3	3	4	2	2	4	4	4	4	4	5	3	2	3	2	2	3	3	2	3	3	3	2
Male	57	Primary_School	Private_NonProfit	Eastern	Rural	3	3	3	4	3	3	3	4	3	5	6	6	4	4	4	4	3	4	3	2	3	2	2	2	3	4	3
Female	47	Primary_School	Private_ForProfit	Central	Rural	2	3	4	2	3	2	3	3	2	4	5	4	4	3	3	3	2	2	4	4	4	2	3	3	4	5	5
Female	48	Senior_High	Private_NonProfit	Eastern	Urban	5	6	5	5	3	4	4	4	4	6	5	6	5	4	4	4	4	4	5	4	4	3	3	3	5	4	5
Male	59	Junior_High	Private_NonProfit	Central	Urban	3	4	5	4	4	4	5	5	5	4	4	5	4	4	5	3	3	3	6	6	5	5	4	4	4	5	6
Male	46	Primary_School	Private_ForProfit	Eastern	Urban	3	3	3	4	5	4	4	4	3	5	5	5	4	5	4	4	2	3	4	4	4	3	3	3	4	4	3
Male	51	Junior_High	Public_Key	Eastern	Urban	3	3	3	3	4	4	3	4	3	5	6	5	3	5	4	3	2	3	3	3	3	3	3	3	4	4	3
Female	59	Senior_High	Private_ForProfit	Eastern	Urban	5	5	5	3	4	4	4	4	4	6	6	6	5	5	5	5	4	4	6	5	5	5	4	5	5	6	5
Female	25	Primary_School	Public_Key	Eastern	Rural	5	4	4	3	4	4	4	2	3	6	4	4	4	4	4	3	3	3	3	3	3	4	3	4	3	4	4
Female	59	Primary_School	Public_Regular	Central	Urban	4	5	5	6	6	5	5	6	6	6	6	6	6	5	5	5	5	5	5	4	3	3	4	3	4	5	4
Female	38	Senior_High	Private_ForProfit	Eastern	Urban	4	6	5	5	5	5	3	4	4	4	4	4	2	5	3	4	4	4	6	5	5	4	4	3	5	6	6
Male	27	Senior_High	Private_ForProfit	Central	Urban	3	3	3	4	4	3	3	2	3	2	2	2	1	2	2	1	1	1	2	3	3	3	3	3	4	3	3
Female	25	Junior_High	Public_Regular	Eastern	Rural	5	4	5	6	6	5	3	3	4	4	4	4	4	5	5	3	4	4	4	5	4	4	5	5	5	5	5
Female	29	Senior_High	Public_Regular	Eastern	Rural	5	4	4	5	4	4	4	4	3	5	5	5	4	5	4	2	3	3	4	3	4	3	4	4	4	4	3
Female	50	Senior_High	Public_Regular	Eastern	Rural	5	5	5	5	6	5	5	5	5	4	5	6	4	4	4	3	4	3	6	6	6	5	5	6	5	5	4
Male	38	Junior_High	Public_Key	Eastern	Rural	3	3	3	3	3	3	3	3	4	3	4	3	4	3	3	2	2	2	3	3	4	3	4	4	3	4	4
Female	51	Junior_High	Public_Regular	Eastern	Urban	3	3	4	3	3	4	4	3	3	4	3	3	3	3	5	3	3	2	4	3	3	4	4	4	5	5	5
Male	33	Junior_High	Public_Regular	Eastern	Urban	4	4	5	4	5	4	4	4	5	4	4	4	5	4	4	2	3	2	4	4	4	2	2	2	5	4	4
Male	39	Junior_High	Public_Regular	Central	Urban	3	3	3	4	3	4	3	3	3	5	4	4	3	3	3	2	3	3	3	4	4	4	4	3	3	3	4
Male	39	Primary_School	Private_ForProfit	Central	Urban	5	5	5	6	5	6	4	4	4	5	5	5	4	5	4	4	4	4	6	5	4	5	5	5	6	5	5
Female	50	Primary_School	Public_Key	Western	Urban	4	4	4	3	3	4	2	4	3	5	5	4	3	2	4	3	3	3	4	4	5	4	4	4	4	5	4
Female	37	Primary_School	Public_Regular	Central	Urban	3	4	3	3	4	4	3	4	3	5	4	3	3	4	3	3	3	2	3	3	3	4	4	4	4	5	4
Male	56	Primary_School	Public_Key	Western	Rural	3	3	3	3	3	3	1	2	2	3	3	4	3	4	3	2	1	1	3	3	3	4	3	4	4	4	4
Female	56	Senior_High	Private_NonProfit	Eastern	Urban	3	2	3	4	4	3	4	3	4	4	4	5	5	5	5	4	4	4	5	4	4	4	3	4	4	6	5
Male	28	Junior_High	Public_Regular	Central	Rural	4	4	4	4	5	3	4	4	3	5	5	4	5	4	4	3	4	4	5	4	3	5	5	4	5	5	5
Female	54	Primary_School	Private_NonProfit	Eastern	Urban	3	4	4	6	4	4	4	4	4	5	5	5	5	5	6	3	3	3	4	6	5	5	5	5	5	5	5
Female	47	Primary_School	Public_Regular	Western	Urban	2	2	3	4	3	4	2	4	4	5	5	5	5	4	5	3	2	4	5	5	5	4	4	3	5	4	5
Male	39	Primary_School	Public_Key	Central	Rural	4	4	4	4	4	3	2	2	2	4	4	4	3	4	4	3	3	3	3	4	3	2	1	2	3	3	2
Female	53	Senior_High	Private_ForProfit	Central	Rural	3	5	4	3	2	4	3	2	3	5	6	5	4	4	4	3	3	3	5	5	5	4	4	4	5	5	5
Female	60	Primary_School	Public_Regular	Western	Urban	4	4	4	4	3	5	4	3	2	3	4	4	4	5	5	2	2	2	5	5	5	2	3	3	4	5	5
Male	37	Senior_High	Public_Regular	Central	Rural	3	3	4	3	4	4	5	4	4	3	4	3	4	3	4	3	1	2	3	3	3	3	4	3	4	4	4
Female	56	Senior_High	Public_Regular	Eastern	Urban	4	3	4	5	4	4	4	4	4	5	5	4	4	4	5	3	3	3	4	4	4	5	4	4	4	4	4
Female	31	Senior_High	Public_Regular	Western	Rural	4	4	4	6	5	5	3	3	4	5	6	4	5	5	6	4	3	3	3	3	3	5	4	4	5	4	5
Female	46	Primary_School	Public_Regular	Western	Urban	3	3	2	4	4	5	4	4	4	3	4	3	4	4	5	3	3	2	3	4	5	4	4	4	4	4	4
Female	52	Primary_School	Public_Key	Eastern	Rural	4	3	3	4	5	4	3	3	4	5	5	5	5	5	4	3	3	4	5	5	5	6	5	4	5	5	4
Male	26	Senior_High	Public_Regular	Central	Urban	5	3	5	5	6	5	3	4	4	5	4	4	3	4	4	3	3	3	4	4	4	3	3	3	3	3	3
Male	30	Primary_School	Public_Key	Eastern	Urban	3	3	3	1	3	3	1	2	1	3	2	2	1	2	4	1	1	1	3	3	4	2	2	2	4	3	3
Male	52	Primary_School	Public_Regular	Western	Rural	3	4	3	2	3	3	3	3	4	6	4	5	3	3	4	4	4	4	5	3	5	4	4	4	4	4	3
Female	52	Primary_School	Public_Key	Central	Urban	6	6	5	6	5	5	5	4	4	6	5	5	6	6	6	5	5	5	5	6	5	6	5	5	5	6	5
Female	44	Senior_High	Public_Key	Eastern	Urban	4	4	4	4	6	4	3	3	4	4	3	4	5	5	3	3	3	3	4	4	5	5	5	5	6	5	5
Female	54	Senior_High	Private_ForProfit	Central	Urban	4	4	4	4	5	4	2	2	3	2	2	2	3	4	3	2	1	1	3	2	3	2	2	2	3	4	3
Male	35	Senior_High	Public_Regular	Eastern	Urban	2	3	2	3	4	3	2	2	2	2	3	3	1	2	2	1	1	1	3	3	4	3	4	4	4	4	3
Male	52	Primary_School	Public_Regular	Eastern	Urban	2	2	3	3	3	4	3	4	3	4	4	4	3	4	4	2	3	3	4	4	5	4	4	4	5	5	5
Female	49	Junior_High	Public_Regular	Western	Urban	5	4	5	5	4	5	6	5	5	4	4	4	4	4	4	3	3	2	4	4	5	2	4	3	3	4	3
Female	57	Junior_High	Public_Regular	Eastern	Urban	5	4	5	5	6	6	6	5	6	5	6	6	5	4	5	4	5	5	5	5	6	5	5	4	6	6	5
Male	25	Junior_High	Public_Regular	Central	Urban	3	2	3	2	3	2	1	2	2	3	4	3	4	3	3	2	1	2	3	2	2	3	2	3	2	2	3
Male	51	Primary_School	Public_Regular	Western	Rural	4	4	4	4	5	4	4	4	4	3	3	4	3	2	3	3	3	3	4	4	4	3	3	3	4	4	4
Male	37	Junior_High	Public_Key	Eastern	Urban	2	2	2	2	2	2	2	2	2	3	2	4	4	4	4	1	2	1	4	3	4	3	4	4	4	4	4
Female	27	Primary_School	Public_Key	Western	Urban	3	4	3	3	3	3	3	3	3	3	3	3	3	3	3	3	4	3	3	3	3	3	2	3	5	4	3
Female	30	Senior_High	Private_ForProfit	Central	Rural	5	4	5	4	5	4	5	3	3	4	4	4	3	4	4	3	3	3	5	5	4	4	4	4	4	5	4
Male	32	Junior_High	Public_Regular	Eastern	Urban	5	5	4	4	5	4	4	3	4	5	6	6	5	5	4	2	2	3	4	4	4	4	4	2	3	4	4
Male	51	Junior_High	Public_Key	Eastern	Urban	3	4	4	4	4	4	3	4	5	2	3	4	3	2	4	1	3	2	3	3	3	3	3	2	4	5	4
Female	33	Primary_School	Private_ForProfit	Central	Urban	5	4	5	3	4	4	4	3	3	5	5	4	4	5	3	4	3	3	4	3	3	4	4	3	5	4	4
Male	57	Senior_High	Public_Regular	Central	Urban	4	3	3	4	4	3	4	4	4	4	4	4	4	3	3	3	2	2	3	3	2	2	3	2	2	3	2
Female	48	Junior_High	Public_Key	Western	Urban	3	3	2	2	4	2	3	1	2	3	2	3	3	3	3	2	3	3	2	3	3	4	2	3	3	3	3
Male	39	Senior_High	Private_NonProfit	Eastern	Urban	5	4	5	5	5	5	5	4	4	4	5	6	4	4	4	5	5	5	5	4	5	5	5	5	5	5	4
Male	56	Primary_School	Public_Key	Eastern	Urban	4	4	4	5	4	5	5	3	3	5	6	5	5	5	5	3	4	3	6	5	5	5	3	5	4	5	5
Female	56	Senior_High	Public_Regular	Central	Urban	3	5	4	5	5	4	3	4	4	6	5	5	4	4	4	3	4	3	4	3	5	3	3	2	3	3	4
Female	48	Senior_High	Public_Key	Central	Urban	4	3	3	4	4	3	3	4	3	4	3	4	3	3	4	3	3	4	4	4	3	4	4	4	5	5	4
Male	36	Junior_High	Public_Regular	Western	Urban	4	4	4	4	4	4	3	3	3	4	4	3	5	4	4	3	4	3	4	3	4	3	4	3	5	3	4
Male	26	Primary_School	Public_Key	Central	Rural	4	4	4	3	2	2	3	3	3	4	4	4	4	4	4	4	4	4	4	4	5	4	4	3	5	4	4
Female	27	Primary_School	Private_NonProfit	Central	Urban	4	3	4	4	5	4	2	3	3	3	4	4	3	3	3	3	2	2	4	3	3	3	3	3	5	4	4
Female	41	Junior_High	Public_Key	Western	Urban	4	3	4	4	3	4	4	4	4	3	3	3	3	3	3	2	2	2	3	4	3	4	2	4	3	3	4
Male	26	Senior_High	Public_Regular	Central	Rural	3	4	4	4	5	4	4	3	3	5	5	5	5	4	5	3	2	3	4	5	4	3	3	3	5	5	5
Female	26	Senior_High	Public_Key	Eastern	Urban	4	4	4	5	3	4	4	5	4	4	5	4	4	4	5	5	3	3	4	4	5	3	4	3	3	5	4
Male	52	Senior_High	Public_Regular	Eastern	Rural	3	3	2	4	3	3	1	2	2	6	5	5	4	4	5	3	3	3	4	5	5	5	4	5	5	5	4
Male	47	Primary_School	Private_NonProfit	Eastern	Rural	5	4	3	4	4	4	3	4	4	5	4	5	3	5	5	3	3	3	4	4	4	3	4	4	4	3	4
Male	56	Primary_School	Public_Key	Eastern	Rural	5	3	4	4	4	4	3	2	3	4	4	4	4	3	5	3	3	3	3	2	2	2	3	2	3	2	2
Female	57	Junior_High	Public_Regular	Eastern	Urban	3	4	4	5	5	3	4	3	3	5	4	6	4	4	3	2	3	3	4	5	4	3	3	4	4	4	4
Male	25	Senior_High	Public_Regular	Central	Rural	4	4	3	4	4	5	3	2	3	3	3	4	3	4	3	2	2	2	4	4	4	3	4	3	5	5	4
Male	43	Junior_High	Public_Regular	Central	Urban	4	4	4	5	6	5	4	4	4	6	7	7	6	5	7	5	5	5	6	5	6	5	5	5	5	6	6
Male	26	Primary_School	Public_Key	Central	Urban	3	3	2	3	5	3	3	4	3	5	5	5	4	5	5	4	3	3	5	4	4	3	3	3	4	4	3
Female	50	Senior_High	Public_Regular	Eastern	Urban	4	3	4	4	4	4	2	4	4	4	3	5	2	3	4	2	2	2	3	3	2	1	1	1	3	3	3
Male	56	Senior_High	Public_Regular	Eastern	Rural	4	2	4	3	4	3	3	3	4	5	5	5	4	4	4	4	3	4	4	4	4	4	2	3	4	4	4
Female	30	Primary_School	Public_Key	Eastern	Urban	3	4	3	4	4	4	4	3	4	4	4	5	5	4	5	2	2	2	5	4	3	3	3	3	4	3	4
Female	56	Senior_High	Public_Regular	Central	Rural	4	4	5	4	4	4	4	3	3	5	3	4	3	4	3	2	2	3	4	4	4	3	4	3	2	4	4
Male	28	Primary_School	Public_Key	Eastern	Urban	3	3	4	4	4	4	2	3	2	4	3	2	3	3	3	3	3	3	3	3	3	3	1	4	2	3	3
Male	35	Senior_High	Public_Key	Eastern	Rural	4	4	4	5	4	4	4	4	4	4	4	5	4	4	4	5	4	5	5	5	6	5	5	4	6	6	5
Female	41	Primary_School	Public_Regular	Central	Urban	5	5	5	5	4	6	5	5	5	5	5	6	4	4	4	5	5	5	5	5	4	4	3	4	5	4	4
Male	48	Junior_High	Public_Key	Central	Urban	3	4	4	4	4	4	5	4	4	4	3	3	3	3	4	2	3	3	3	2	3	2	2	2	4	4	3
Male	29	Senior_High	Public_Regular	Central	Urban	6	6	5	5	6	6	4	4	4	6	6	5	6	5	5	5	5	3	4	4	4	3	4	4	4	4	3
Female	58	Primary_School	Private_ForProfit	Central	Rural	4	3	4	5	4	5	3	3	4	5	5	5	4	4	4	4	3	2	7	6	5	3	4	4	5	6	5
Female	30	Junior_High	Private_NonProfit	Central	Urban	4	4	3	3	3	3	4	2	3	4	4	2	3	3	3	2	2	3	3	2	3	3	4	3	5	4	3
Male	46	Primary_School	Public_Regular	Central	Urban	3	4	2	3	4	2	3	2	3	4	4	4	3	4	5	2	2	2	3	3	3	2	2	2	4	4	3
Female	35	Primary_School	Public_Key	Central	Urban	5	4	5	4	4	4	4	3	4	4	4	4	4	3	4	3	2	2	4	3	5	4	4	5	5	5	4
Female	40	Primary_School	Public_Key	Eastern	Urban	3	5	4	5	5	3	3	2	4	4	4	5	3	5	5	3	2	3	3	3	3	3	3	3	4	4	3
Male	57	Junior_High	Public_Regular	Western	Urban	7	5	6	6	6	7	6	6	6	6	7	6	6	7	6	5	5	4	6	6	7	6	6	6	6	6	6
Male	33	Primary_School	Public_Regular	Eastern	Urban	3	3	3	3	3	3	3	2	3	2	2	3	2	2	3	1	1	1	2	3	2	2	2	2	2	2	3
Male	30	Senior_High	Public_Key	Central	Urban	2	3	3	4	4	3	3	3	3	2	3	3	3	3	4	2	2	2	4	5	3	3	3	3	4	5	4
Male	40	Primary_School	Public_Regular	Eastern	Urban	4	5	4	5	4	5	4	6	4	4	4	4	4	4	5	3	2	3	2	2	2	4	4	3	3	4	3
Male	53	Primary_School	Private_ForProfit	Eastern	Urban	3	3	3	3	3	5	3	2	3	3	2	3	4	4	4	4	4	4	4	4	4	4	3	4	3	3	3
Female	27	Senior_High	Public_Key	Central	Rural	3	3	3	3	3	3	2	2	3	5	3	4	4	4	4	3	3	3	2	3	2	1	2	3	2	3	3
Female	44	Senior_High	Private_ForProfit	Eastern	Urban	3	3	3	3	4	4	2	4	3	4	4	5	3	3	4	3	3	2	4	4	3	5	4	4	4	5	4
Female	60	Junior_High	Private_ForProfit	Eastern	Urban	1	2	1	2	1	1	1	2	3	2	3	2	2	1	1	2	1	1	3	3	2	2	1	2	1	1	2
Male	43	Senior_High	Public_Key	Central	Urban	3	3	4	5	4	5	4	4	4	4	4	4	4	4	3	4	5	4	4	5	5	4	4	4	7	6	5
Male	50	Primary_School	Private_NonProfit	Eastern	Rural	3	3	2	3	3	3	2	2	2	3	2	3	1	2	1	1	1	1	4	4	3	3	2	2	5	5	4
Male	27	Primary_School	Public_Key	Central	Urban	4	3	3	4	3	2	3	3	4	6	4	4	3	3	3	3	3	4	5	3	3	3	3	3	5	5	5
Female	43	Senior_High	Public_Regular	Eastern	Urban	5	5	6	6	6	6	5	4	5	6	6	6	5	4	5	4	3	4	5	5	3	4	4	4	5	5	4
Male	44	Junior_High	Public_Key	Eastern	Rural	4	6	5	5	4	5	4	4	5	3	3	3	3	4	4	3	2	2	6	4	4	5	4	3	4	4	5
Male	56	Primary_School	Public_Regular	Central	Urban	4	2	4	3	4	3	3	3	3	4	4	3	4	4	3	2	2	2	3	3	3	4	3	2	2	3	3
Male	31	Senior_High	Public_Regular	Central	Rural	4	3	3	4	3	4	3	3	3	4	4	2	4	4	4	3	1	2	3	4	5	2	3	4	3	5	3
Male	57	Junior_High	Public_Regular	Western	Urban	4	3	4	4	4	4	4	4	3	3	5	4	3	4	4	2	3	3	4	4	3	3	3	4	2	3	3
Male	42	Primary_School	Public_Regular	Eastern	Rural	5	3	4	5	5	4	4	4	5	5	5	5	3	5	5	4	4	5	5	4	4	5	5	6	6	6	5
Male	25	Primary_School	Public_Key	Central	Rural	3	5	4	5	5	4	3	4	4	5	5	4	3	4	3	3	2	3	4	4	4	4	4	4	4	4	4
Female	35	Primary_School	Public_Regular	Western	Rural	4	4	6	4	4	4	4	4	4	4	4	5	5	4	4	2	3	3	4	4	4	3	2	3	4	3	4
Male	52	Senior_High	Public_Regular	Central	Urban	5	5	5	4	5	5	3	4	4	5	6	6	5	5	5	4	5	4	4	5	5	5	4	4	4	5	5
Female	49	Junior_High	Private_ForProfit	Central	Urban	5	4	5	6	6	5	4	5	4	5	5	6	4	4	5	4	3	3	6	4	5	4	4	4	5	4	5
Female	47	Senior_High	Public_Key	Eastern	Urban	5	6	5	5	4	5	3	4	3	6	5	5	4	4	5	3	4	3	5	5	5	4	5	5	3	6	4
Male	55	Junior_High	Public_Key	Western	Urban	2	3	3	5	4	4	3	4	4	3	3	3	2	2	2	2	4	2	4	3	4	5	5	4	3	5	5
Female	54	Primary_School	Private_ForProfit	Central	Rural	4	5	4	4	5	4	3	3	4	6	6	6	4	3	5	3	5	4	5	5	5	5	5	3	5	6	5
Female	59	Primary_School	Public_Regular	Central	Urban	4	4	4	5	5	6	2	4	2	5	5	4	5	5	4	4	3	4	4	5	3	3	4	4	3	3	4
Female	31	Primary_School	Public_Regular	Eastern	Urban	3	3	3	4	3	4	3	3	4	5	4	5	3	5	4	3	2	2	4	4	4	3	3	3	3	4	3
Female	40	Primary_School	Private_NonProfit	Eastern	Urban	4	5	5	4	4	4	3	3	2	4	5	4	3	4	3	2	2	2	5	4	4	4	4	4	4	4	5
Female	50	Junior_High	Public_Regular	Central	Urban	4	5	4	5	6	4	5	4	5	4	5	5	5	4	4	3	2	4	5	4	4	5	4	5	4	5	5
Male	26	Senior_High	Public_Key	Central	Urban	4	5	4	4	4	4	3	2	4	4	4	3	2	3	3	1	1	2	5	4	5	3	4	4	5	4	5
Male	25	Junior_High	Public_Key	Western	Urban	2	2	2	3	2	4	1	3	2	3	3	4	2	3	3	2	2	1	3	2	3	1	1	1	4	3	4
Male	36	Primary_School	Public_Key	Eastern	Urban	5	4	4	4	4	4	4	3	4	3	3	4	4	3	3	2	3	2	4	3	4	3	2	3	5	4	4
Male	29	Senior_High	Public_Regular	Central	Urban	3	3	2	3	3	3	3	3	2	4	2	3	4	2	2	1	1	1	4	4	3	3	2	3	4	3	3
Male	56	Junior_High	Public_Regular	Western	Rural	3	3	2	3	2	2	3	3	3	4	4	3	3	2	2	2	1	1	3	3	3	2	2	3	3	2	2
Male	33	Primary_School	Public_Regular	Eastern	Rural	4	3	4	5	4	6	4	4	4	5	5	5	5	4	5	3	2	2	4	5	5	3	3	3	6	6	6
Female	59	Junior_High	Private_ForProfit	Eastern	Urban	4	2	3	3	4	4	2	3	1	4	5	6	4	4	3	3	2	3	3	4	4	3	3	4	4	4	5
Male	43	Primary_School	Public_Regular	Central	Urban	4	4	3	6	5	5	5	4	5	6	5	4	6	4	5	3	4	4	6	6	7	5	6	6	6	6	6
Female	40	Primary_School	Private_ForProfit	Central	Urban	3	3	3	3	4	3	2	3	2	3	4	4	3	2	3	2	3	1	2	2	2	2	3	2	4	3	3
Male	27	Junior_High	Public_Regular	Eastern	Urban	4	3	3	3	3	4	2	2	4	3	3	4	4	3	4	3	3	4	4	4	4	4	3	4	4	4	4
Male	44	Junior_High	Public_Regular	Eastern	Rural	3	3	4	4	3	3	2	2	3	3	4	3	2	2	2	1	2	1	4	4	5	3	2	2	4	3	3
Female	48	Primary_School	Public_Regular	Central	Rural	5	4	4	6	7	7	5	5	5	7	6	7	6	6	6	5	5	4	5	5	5	4	4	4	6	6	6
Female	57	Junior_High	Public_Regular	Eastern	Rural	5	5	5	4	4	5	5	5	5	5	4	4	5	4	5	3	4	3	5	5	5	5	5	6	5	5	5
Female	48	Junior_High	Public_Regular	Eastern	Urban	4	4	4	3	3	4	3	3	3	5	4	6	5	4	5	5	3	3	5	5	5	4	4	4	5	5	5
Female	35	Primary_School	Public_Key	Central	Urban	3	2	3	3	3	3	3	3	2	3	3	4	3	3	3	2	2	2	3	4	3	5	4	4	4	5	4
Male	32	Senior_High	Public_Key	Western	Urban	5	4	3	4	3	3	3	3	3	4	5	4	2	3	3	2	2	2	2	3	3	2	3	3	3	3	3
Male	60	Primary_School	Private_ForProfit	Western	Urban	5	5	6	5	6	5	5	5	5	4	5	4	4	4	4	4	3	3	5	5	7	5	6	5	5	6	5
Female	44	Junior_High	Private_NonProfit	Western	Urban	5	4	4	4	4	4	4	3	4	3	4	3	3	3	3	1	1	1	5	4	4	4	4	5	5	4	5
Female	59	Junior_High	Public_Regular	Western	Urban	4	4	4	4	4	4	3	4	3	4	4	5	3	3	4	5	3	3	3	2	3	1	2	3	3	4	3
Female	49	Senior_High	Public_Key	Eastern	Urban	1	1	2	2	1	2	1	1	1	2	3	3	2	1	2	2	2	1	3	2	2	2	3	2	3	3	2
Female	59	Junior_High	Public_Regular	Central	Rural	3	2	3	3	2	3	2	2	2	5	4	4	3	4	4	3	4	4	4	5	4	5	5	5	5	5	5
Male	49	Primary_School	Public_Regular	Eastern	Urban	4	4	3	4	2	5	3	2	2	4	3	4	2	2	3	2	2	2	3	4	3	3	3	3	3	4	4
Female	53	Junior_High	Public_Regular	Eastern	Urban	4	4	2	4	4	4	3	4	4	2	3	3	4	4	3	2	2	2	4	4	3	4	4	4	5	4	3
Female	42	Junior_High	Private_NonProfit	Eastern	Urban	4	4	4	4	4	4	3	4	3	4	5	6	4	5	5	3	4	3	6	5	5	5	4	3	4	4	5
Female	42	Senior_High	Private_NonProfit	Central	Urban	4	3	5	5	5	6	5	4	4	4	4	5	4	4	4	4	4	3	4	4	5	2	2	3	4	4	4
Male	26	Primary_School	Private_NonProfit	Eastern	Rural	3	4	4	4	3	4	4	4	4	4	3	5	5	5	4	2	3	3	5	5	6	5	4	5	4	4	4
Female	59	Primary_School	Public_Key	Eastern	Urban	3	2	4	4	4	3	2	3	3	4	4	3	3	3	3	1	1	3	3	3	3	2	3	3	3	4	4
Male	40	Senior_High	Private_ForProfit	Eastern	Rural	3	5	4	4	3	3	4	4	5	4	4	4	4	4	4	2	3	2	5	4	5	4	4	4	4	4	4
Male	60	Primary_School	Public_Regular	Central	Urban	3	4	4	4	4	4	4	2	4	4	4	5	4	3	3	2	1	2	2	2	2	3	3	3	3	3	3
Female	57	Senior_High	Public_Regular	Eastern	Urban	5	5	5	6	4	4	4	3	3	4	5	4	4	3	4	4	3	3	4	5	5	3	4	5	3	3	4
Female	28	Junior_High	Public_Regular	Central	Urban	4	4	4	5	5	5	2	2	2	3	4	4	3	3	2	2	2	1	3	3	2	2	2	2	4	3	4
Male	57	Senior_High	Private_ForProfit	Western	Urban	3	3	3	4	4	4	3	4	3	4	4	3	3	1	2	2	2	1	4	4	5	4	5	5	4	4	2
Male	38	Senior_High	Private_NonProfit	Eastern	Urban	4	4	3	5	4	5	3	2	3	5	5	4	5	6	5	4	3	4	4	6	6	6	5	6	5	6	6
Female	45	Primary_School	Private_ForProfit	Eastern	Rural	3	2	3	3	2	2	2	3	1	2	1	2	3	3	2	1	1	2	2	2	4	2	3	3	4	3	2
Male	44	Primary_School	Public_Key	Central	Rural	4	5	4	3	3	4	4	4	4	3	3	4	4	4	4	3	2	2	5	5	5	4	3	4	5	4	5
Female	32	Junior_High	Public_Key	Eastern	Rural	3	3	3	3	3	2	3	2	2	4	4	4	3	4	4	2	2	3	3	2	3	3	3	3	3	3	4
Female	31	Senior_High	Public_Key	Central	Rural	2	2	2	2	3	2	2	2	2	3	2	3	2	3	3	1	1	1	1	2	2	3	2	1	3	3	2
Male	27	Primary_School	Public_Key	Central	Urban	4	4	4	6	5	5	4	3	4	5	6	5	5	6	5	4	5	4	5	5	5	5	5	4	6	4	5
Female	41	Senior_High	Public_Key	Eastern	Urban	3	5	4	5	4	4	4	4	3	3	4	4	4	4	5	2	2	2	3	4	4	4	4	4	5	4	4
Female	57	Junior_High	Private_ForProfit	Eastern	Rural	2	2	1	2	3	3	3	3	2	3	3	4	2	3	3	2	2	1	2	4	4	3	3	3	4	5	5
Female	36	Junior_High	Public_Regular	Eastern	Urban	4	4	3	4	4	3	3	3	3	4	5	4	5	4	4	1	3	2	3	3	3	1	2	4	4	3	3
Male	46	Junior_High	Public_Regular	Eastern	Urban	4	3	4	5	4	5	2	3	3	5	5	5	3	3	4	2	2	1	6	5	5	5	6	5	5	5	4
Female	46	Senior_High	Public_Regular	Eastern	Rural	3	4	3	4	3	4	2	4	2	6	5	5	5	5	5	3	4	4	4	2	3	4	3	3	4	4	4
Male	54	Primary_School	Public_Regular	Eastern	Urban	4	4	4	5	6	4	4	3	3	6	4	5	5	6	5	4	4	3	5	4	4	4	4	4	7	5	5
Male	32	Senior_High	Public_Regular	Central	Rural	6	6	6	7	6	6	5	6	5	4	5	5	3	4	4	2	2	2	5	4	4	4	3	3	5	5	5
Female	51	Junior_High	Public_Key	Eastern	Rural	4	3	4	4	3	3	3	4	4	4	3	4	3	4	3	2	3	2	3	3	4	4	2	3	4	3	4
Male	51	Primary_School	Public_Regular	Central	Urban	4	5	4	4	5	5	2	2	4	4	3	4	4	4	5	2	2	2	5	5	5	5	5	5	6	5	6
Male	58	Primary_School	Public_Regular	Eastern	Rural	4	4	4	5	5	5	4	4	4	4	3	3	2	3	3	1	2	2	5	5	5	4	4	4	5	5	5
Female	45	Primary_School	Public_Key	Central	Urban	3	4	2	5	4	4	3	4	3	4	4	3	3	3	4	2	1	1	2	2	2	2	3	2	3	2	3
Male	54	Primary_School	Public_Regular	Western	Urban	2	3	3	4	4	3	3	2	4	4	4	5	4	3	4	2	3	1	4	4	4	3	4	4	4	3	3
Male	57	Senior_High	Public_Regular	Eastern	Urban	5	5	5	6	5	5	5	5	5	5	4	4	4	4	5	3	2	3	5	5	5	6	5	5	7	7	7
Female	52	Junior_High	Public_Key	Eastern	Rural	2	2	3	2	3	3	2	2	1	4	5	4	5	3	4	2	3	3	4	4	4	3	3	3	4	3	3
Female	57	Senior_High	Private_ForProfit	Eastern	Rural	5	4	4	4	4	5	4	3	3	4	4	4	5	3	4	3	3	3	3	4	4	2	2	3	4	5	3
Male	29	Junior_High	Public_Regular	Central	Rural	4	5	4	4	5	4	5	5	5	4	5	6	6	6	5	4	5	4	5	4	5	4	4	4	4	5	3
Male	43	Primary_School	Public_Regular	Eastern	Urban	2	4	3	3	3	3	3	3	3	2	3	3	3	3	3	2	2	2	2	2	2	2	1	2	3	4	2
Male	28	Senior_High	Public_Regular	Central	Rural	4	4	5	5	5	4	5	6	5	6	5	6	4	5	4	4	5	6	6	6	6	4	4	4	6	6	6
Female	59	Primary_School	Private_ForProfit	Central	Urban	2	2	3	4	4	4	3	3	3	4	4	4	6	4	6	2	3	2	5	4	5	5	5	5	5	6	6
Female	41	Primary_School	Public_Regular	Western	Urban	2	4	4	4	3	4	4	4	4	5	5	5	6	3	4	3	3	4	5	5	5	6	5	6	5	5	5
Female	52	Senior_High	Public_Key	Eastern	Rural	4	3	4	4	4	4	4	3	3	2	3	3	3	2	2	2	1	2	3	2	3	2	3	3	3	3	3
Male	54	Senior_High	Public_Regular	Central	Urban	3	3	4	5	3	4	3	3	2	5	4	5	4	4	5	4	2	2	3	3	3	3	3	4	5	5	5
Male	53	Primary_School	Public_Regular	Eastern	Rural	2	3	2	2	2	2	2	3	2	4	4	4	4	3	3	2	2	3	3	3	3	3	4	3	4	4	4
Female	30	Primary_School	Private_ForProfit	Western	Urban	5	4	4	4	5	5	4	5	5	5	6	6	4	4	4	4	5	4	5	5	4	5	4	4	5	5	5
Female	59	Primary_School	Public_Key	Eastern	Urban	2	3	3	3	3	3	3	3	3	4	4	5	4	6	4	4	4	4	5	5	5	4	3	4	4	4	4
Female	48	Senior_High	Public_Key	Eastern	Urban	3	3	3	4	5	4	4	4	4	4	5	4	3	3	2	3	3	3	4	2	5	5	4	5	6	6	5
Female	53	Senior_High	Public_Regular	Eastern	Rural	3	3	3	4	4	4	2	3	2	3	4	4	3	3	4	3	3	3	4	4	5	3	4	4	4	4	5
Female	55	Senior_High	Public_Regular	Central	Rural	4	3	3	3	4	3	3	4	4	4	3	3	4	5	4	3	2	2	4	4	5	5	5	4	5	6	5
Male	59	Primary_School	Public_Regular	Eastern	Rural	4	3	3	5	5	6	5	5	5	3	3	3	4	5	4	3	3	2	5	6	6	3	4	4	6	5	5
Female	57	Senior_High	Public_Regular	Central	Urban	4	3	2	3	4	3	3	3	4	4	4	4	4	3	4	3	2	2	5	4	4	2	2	2	5	4	5
Male	45	Junior_High	Public_Regular	Eastern	Urban	3	3	3	4	5	5	3	3	2	3	3	3	5	5	5	4	4	3	4	4	5	2	3	3	4	4	4
Female	56	Junior_High	Public_Regular	Central	Urban	4	4	5	4	4	4	4	5	4	6	6	5	5	6	4	4	4	4	6	6	6	4	5	4	6	5	6
Female	47	Senior_High	Public_Key	Western	Urban	3	4	4	4	4	4	3	3	4	4	4	4	3	4	5	3	4	3	6	4	4	5	4	5	5	4	4
Male	57	Junior_High	Public_Regular	Central	Urban	3	3	2	4	2	2	3	2	3	2	3	3	3	3	3	1	3	3	5	5	4	3	2	3	4	4	3
Male	27	Senior_High	Public_Regular	Central	Urban	4	4	4	4	5	6	4	4	5	4	4	4	5	4	5	3	2	3	5	4	4	4	4	5	5	4	4
Male	42	Senior_High	Public_Key	Western	Rural	2	1	1	1	1	1	2	1	2	2	2	4	3	3	3	2	1	1	3	4	3	3	2	3	4	5	4
Female	49	Primary_School	Private_NonProfit	Eastern	Urban	4	3	4	4	4	4	3	3	4	4	5	4	4	5	4	2	2	3	5	6	6	3	4	3	5	5	4
Male	55	Junior_High	Public_Regular	Central	Urban	3	2	3	4	3	4	3	3	3	4	4	4	4	4	3	3	3	3	2	2	3	2	2	2	2	2	1
Female	27	Senior_High	Private_ForProfit	Eastern	Urban	2	3	2	3	4	5	2	3	2	3	3	4	3	3	3	2	2	3	4	4	4	3	4	3	2	4	3
Female	48	Junior_High	Public_Regular	Eastern	Rural	3	4	4	4	4	3	4	3	4	5	5	5	4	4	5	3	3	4	5	6	3	3	2	4	4	5	3
Male	56	Primary_School	Public_Key	Central	Rural	4	3	4	4	3	4	3	3	3	2	3	1	3	2	3	1	2	1	3	4	2	1	2	2	3	3	3
Female	46	Primary_School	Public_Key	Central	Rural	6	5	6	6	6	6	5	6	5	4	4	4	5	4	4	4	4	3	6	7	6	6	4	5	5	5	5
Male	47	Junior_High	Private_ForProfit	Eastern	Urban	1	1	2	4	2	2	2	2	2	2	2	3	2	2	2	1	2	2	2	3	3	3	3	3	3	4	3
Male	26	Primary_School	Public_Key	Eastern	Urban	3	2	2	3	3	2	2	3	3	4	4	4	3	4	3	3	3	3	3	2	3	3	3	3	3	3	4
Female	51	Junior_High	Private_ForProfit	Central	Urban	5	5	4	5	6	5	3	4	4	4	3	3	2	3	3	2	2	1	3	4	3	3	3	3	3	3	3
Female	26	Junior_High	Private_ForProfit	Eastern	Urban	3	3	3	3	2	3	3	3	3	3	3	2	2	2	3	1	1	1	3	3	4	3	4	3	3	4	4
Male	50	Junior_High	Public_Key	Central	Urban	4	4	4	3	3	4	3	5	5	4	4	3	4	3	3	2	2	3	2	3	4	3	3	4	4	5	3
Male	41	Primary_School	Private_ForProfit	Central	Rural	4	5	4	4	4	4	3	4	4	2	3	3	3	2	2	2	2	2	3	2	3	4	4	4	3	4	3
Male	57	Primary_School	Public_Key	Central	Rural	2	2	2	2	3	1	2	2	1	3	3	4	4	4	4	2	2	2	5	5	5	3	4	4	6	6	5
Male	33	Senior_High	Public_Key	Central	Urban	3	3	2	3	3	3	3	2	3	2	3	2	4	4	4	2	3	2	4	3	4	3	3	3	3	4	4
Female	53	Primary_School	Public_Regular	Central	Rural	4	3	4	5	4	4	4	4	5	3	2	3	4	2	3	1	1	2	5	5	5	4	4	5	4	5	5
Female	50	Senior_High	Public_Regular	Eastern	Urban	5	4	4	4	5	5	5	5	3	3	3	2	1	3	3	3	2	2	5	5	4	4	4	4	4	4	4
Male	59	Primary_School	Public_Key	Central	Rural	3	4	4	4	4	3	2	3	1	5	4	4	4	3	3	1	4	2	4	4	3	4	3	4	4	3	3
Female	49	Senior_High	Public_Regular	Eastern	Rural	3	4	3	4	4	3	4	4	3	4	4	4	5	4	5	3	2	3	3	3	3	2	2	2	3	4	3
Female	48	Senior_High	Public_Regular	Eastern	Rural	5	4	5	6	5	4	5	5	4	5	5	5	7	5	6	3	4	4	5	5	5	5	5	6	4	5	5
Male	37	Primary_School	Public_Regular	Western	Rural	4	4	4	4	5	4	4	5	4	4	4	5	4	4	3	2	2	4	4	4	4	4	4	4	3	4	3
Male	31	Junior_High	Public_Regular	Central	Urban	3	3	3	4	4	4	3	3	3	3	4	3	4	2	3	2	1	2	3	3	3	2	3	3	4	5	4
Male	60	Primary_School	Public_Regular	Western	Rural	5	4	3	5	5	5	4	4	4	4	3	5	4	4	4	4	4	4	4	5	5	4	4	5	6	5	4
Female	44	Senior_High	Public_Key	Central	Urban	2	2	1	3	3	5	3	2	2	4	4	4	4	4	4	4	2	2	4	3	3	4	4	4	3	4	4
Female	25	Junior_High	Public_Key	Eastern	Rural	2	4	3	2	3	3	4	3	3	3	3	3	4	3	3	3	2	2	3	3	2	3	4	3	3	3	3
Female	32	Senior_High	Public_Regular	Eastern	Urban	4	4	4	5	4	4	4	3	3	4	4	3	4	5	4	2	4	3	5	4	4	4	4	3	4	4	4
Female	40	Primary_School	Public_Regular	Eastern	Urban	3	2	3	3	2	3	3	4	3	4	4	3	3	4	4	4	2	3	3	5	4	3	5	4	5	4	4
Female	38	Junior_High	Public_Key	Eastern	Rural	3	4	3	4	4	3	3	4	4	4	4	4	4	4	3	3	3	2	4	5	5	3	3	4	5	4	4
Male	36	Senior_High	Public_Regular	Eastern	Rural	4	5	6	5	6	5	5	6	6	5	4	5	5	4	4	4	4	4	4	4	4	4	5	4	5	5	4
Male	47	Primary_School	Public_Key	Eastern	Urban	4	4	4	4	4	4	4	3	3	4	4	4	5	3	5	3	4	3	6	5	6	5	7	4	5	5	5
Male	39	Primary_School	Private_ForProfit	Eastern	Urban	3	3	3	2	2	3	3	3	2	4	4	4	4	4	3	3	3	3	3	4	4	4	3	3	4	3	4
Female	52	Senior_High	Public_Key	Eastern	Urban	4	4	4	4	4	3	4	3	4	4	4	5	4	5	5	2	3	2	3	3	3	4	4	4	4	5	5
Female	58	Primary_School	Public_Regular	Western	Urban	3	4	4	5	5	4	3	4	4	6	6	6	5	4	5	3	3	4	4	5	4	3	3	4	5	4	5
Female	26	Primary_School	Public_Regular	Eastern	Urban	3	3	3	4	4	3	4	3	3	5	4	4	4	4	4	3	4	2	5	5	4	5	4	4	5	4	5
Female	56	Junior_High	Public_Key	Eastern	Rural	5	6	5	4	5	5	5	5	6	6	5	5	5	4	5	4	3	4	4	4	4	3	4	4	4	4	4
Male	47	Junior_High	Private_NonProfit	Eastern	Urban	4	4	4	2	4	4	3	4	3	6	5	5	5	3	4	4	3	3	4	4	5	4	5	4	5	5	6
Male	46	Junior_High	Private_ForProfit	Eastern	Urban	3	4	4	3	4	3	4	3	4	5	5	4	4	4	4	4	3	2	4	5	5	5	5	5	5	6	5
Male	49	Senior_High	Public_Regular	Western	Urban	4	5	3	4	4	5	4	4	4	3	4	4	2	3	3	3	3	2	3	3	3	3	4	3	4	4	4
Female	46	Primary_School	Private_NonProfit	Eastern	Rural	4	3	4	4	4	4	3	3	3	4	4	4	4	4	4	2	4	3	5	4	5	4	4	5	4	4	5
Female	46	Senior_High	Public_Regular	Central	Urban	3	4	4	4	4	5	4	4	4	5	5	4	3	4	5	4	3	3	2	3	3	3	2	3	3	3	3
Male	30	Junior_High	Public_Regular	Central	Urban	4	3	4	4	4	5	3	3	3	4	4	4	3	4	3	3	2	3	3	3	4	4	4	4	4	4	3
Female	39	Junior_High	Public_Regular	Central	Urban	3	3	2	3	3	2	3	3	3	4	4	4	3	3	4	3	2	2	4	3	4	3	3	2	4	4	4
Male	57	Primary_School	Public_Regular	Central	Urban	4	4	5	5	5	5	5	5	4	5	6	6	5	5	5	4	5	4	5	4	4	5	5	6	5	5	5
Female	32	Junior_High	Public_Regular	Eastern	Urban	3	3	2	4	3	3	4	5	4	5	5	4	4	3	3	3	3	3	4	5	5	3	3	3	5	4	5
Female	29	Primary_School	Public_Key	Central	Urban	2	3	3	4	3	3	1	3	2	5	3	4	4	5	4	3	3	3	3	4	4	4	2	3	4	4	4
Female	28	Primary_School	Public_Key	Eastern	Urban	5	5	5	4	5	3	4	4	3	5	4	4	3	3	4	3	3	3	3	2	2	3	3	3	4	4	4
Female	30	Senior_High	Public_Regular	Central	Urban	4	3	4	4	4	4	3	3	3	4	3	3	4	5	4	3	3	3	4	4	4	5	5	5	4	3	5
Female	56	Junior_High	Public_Regular	Eastern	Urban	5	5	5	4	5	5	6	4	5	6	5	5	4	5	3	3	5	3	6	6	5	5	5	6	6	6	6
Male	54	Primary_School	Private_NonProfit	Central	Urban	4	4	4	3	4	4	4	4	3	4	5	4	5	5	5	4	5	3	5	5	5	6	6	5	4	3	4
Female	59	Junior_High	Public_Key	Central	Urban	4	3	5	4	4	4	3	3	3	4	4	3	2	3	3	3	3	3	3	4	4	4	3	4	4	5	5
Male	40	Primary_School	Private_ForProfit	Central	Urban	3	3	2	4	3	3	2	2	2	3	3	3	3	3	2	2	2	2	3	2	4	4	3	4	4	2	3
Female	37	Primary_School	Private_NonProfit	Eastern	Urban	3	3	3	4	5	4	3	3	3	6	4	5	4	5	4	3	2	3	4	5	4	4	4	5	5	4	4
Female	54	Junior_High	Private_NonProfit	Western	Urban	3	3	5	4	3	3	3	3	4	4	3	4	3	3	3	3	2	2	4	4	3	4	5	4	4	4	4
Female	43	Senior_High	Public_Key	Central	Urban	5	5	5	5	6	6	5	4	4	5	6	6	4	4	4	4	4	5	5	4	5	5	4	5	4	6	5
Female	41	Primary_School	Public_Regular	Eastern	Rural	2	2	3	5	3	4	3	3	3	4	5	4	4	2	4	4	4	5	4	4	4	4	4	4	4	4	4
Male	43	Senior_High	Public_Key	Western	Urban	3	4	3	4	3	4	4	3	3	4	2	3	3	3	3	2	2	2	5	4	4	4	3	4	3	4	4
Female	52	Junior_High	Private_ForProfit	Eastern	Urban	3	4	3	3	3	3	3	2	4	4	4	3	2	2	2	3	2	2	2	3	2	2	2	2	3	3	3
Male	50	Primary_School	Public_Regular	Eastern	Urban	3	2	3	5	4	5	2	2	3	4	4	4	4	5	4	3	3	3	3	3	3	3	2	3	3	3	3
Female	50	Senior_High	Public_Regular	Central	Urban	3	4	4	4	4	4	5	4	5	3	4	5	5	5	4	2	3	4	6	5	5	4	5	4	5	5	5
Female	47	Junior_High	Public_Key	Central	Urban	4	4	4	5	5	5	4	3	3	5	3	3	4	4	4	3	3	3	3	3	4	2	3	4	5	4	5
Male	33	Senior_High	Public_Key	Eastern	Urban	3	2	3	3	3	2	2	2	2	3	2	3	3	2	2	1	1	1	2	3	3	2	3	2	3	4	4
Female	36	Junior_High	Public_Regular	Eastern	Urban	3	4	4	4	4	3	2	2	3	3	3	3	2	3	3	2	2	3	4	4	4	4	4	3	4	4	3
Male	25	Primary_School	Public_Regular	Eastern	Urban	5	4	4	4	5	4	5	4	3	4	4	4	4	3	4	2	3	3	4	4	4	5	3	5	4	4	4
Male	25	Junior_High	Public_Regular	Central	Rural	4	4	4	5	4	4	4	4	4	4	4	5	5	4	5	3	4	3	4	5	4	5	5	5	5	5	5
Female	58	Senior_High	Public_Regular	Eastern	Urban	4	4	5	4	4	4	5	5	5	5	5	4	6	5	5	5	4	4	6	6	6	4	4	5	5	6	6
Male	56	Primary_School	Public_Regular	Eastern	Urban	3	3	3	3	3	4	3	3	3	5	6	5	5	4	5	3	3	2	3	4	3	3	4	2	2	3	2
Male	49	Primary_School	Public_Regular	Eastern	Urban	1	1	1	2	2	2	1	2	2	3	3	3	2	3	3	3	2	1	4	4	3	2	3	3	4	4	3
Male	25	Primary_School	Private_ForProfit	Central	Urban	4	4	4	6	4	5	3	3	4	5	3	4	3	4	4	3	2	4	4	5	4	3	4	3	5	5	5
Male	40	Junior_High	Public_Key	Eastern	Urban	4	4	3	5	6	5	5	4	4	5	6	6	5	4	5	3	5	4	3	3	4	4	4	4	3	3	3
Female	29	Senior_High	Private_NonProfit	Eastern	Urban	4	5	5	4	4	5	5	3	4	5	5	5	4	4	4	3	3	4	4	4	4	4	4	4	5	6	5
Female	46	Senior_High	Private_ForProfit	Central	Rural	3	4	3	3	4	4	3	3	4	4	4	4	5	5	6	3	3	2	7	5	6	5	5	5	6	6	6
Male	53	Senior_High	Public_Key	Central	Rural	4	4	4	4	3	4	4	4	4	4	4	4	2	3	2	2	1	2	4	3	3	2	3	3	4	4	4
Female	27	Senior_High	Public_Key	Eastern	Urban	3	3	2	3	4	3	1	2	2	4	3	3	4	4	4	2	2	3	2	4	5	3	2	2	3	3	3
Male	36	Junior_High	Public_Regular	Eastern	Urban	4	3	4	3	4	4	3	3	3	5	4	4	4	4	3	2	3	3	3	4	3	4	4	3	3	5	4
Female	50	Senior_High	Public_Key	Eastern	Rural	3	2	4	3	3	4	3	3	3	4	4	3	3	2	3	4	3	3	3	3	4	2	2	3	4	4	4
Female	40	Junior_High	Public_Regular	Eastern	Rural	5	5	5	5	4	6	4	5	4	5	5	5	4	5	4	2	4	3	6	6	6	6	5	6	6	6	6
Female	46	Primary_School	Private_ForProfit	Central	Rural	3	5	4	3	4	4	2	2	3	5	4	3	4	4	3	3	3	2	5	5	4	4	5	4	5	5	5
Male	53	Primary_School	Private_ForProfit	Eastern	Urban	2	2	2	4	3	3	4	4	3	5	5	5	6	6	6	3	3	3	5	4	4	4	4	4	4	4	3
Female	38	Primary_School	Private_NonProfit	Eastern	Rural	4	3	4	4	4	3	4	4	4	6	5	5	5	6	4	4	4	3	5	5	5	4	4	4	5	5	5
Male	52	Senior_High	Public_Key	Central	Rural	4	5	4	4	4	4	3	3	3	5	4	5	4	4	3	2	2	1	4	4	5	4	3	4	5	4	4
Female	29	Primary_School	Public_Regular	Eastern	Urban	4	4	4	4	3	4	2	2	1	5	4	5	4	4	5	2	3	4	5	4	4	3	2	3	3	4	4
Male	54	Junior_High	Private_ForProfit	Central	Urban	2	2	3	3	4	4	2	3	2	5	3	3	4	3	4	2	3	2	4	3	4	3	3	2	4	2	3
Male	29	Primary_School	Public_Regular	Eastern	Rural	3	3	2	3	3	4	3	2	3	4	3	4	5	5	5	3	2	3	5	3	5	4	3	4	4	3	3
Male	36	Senior_High	Public_Key	Central	Rural	3	4	3	3	4	3	3	2	1	3	2	3	2	2	2	2	1	1	4	4	4	3	4	3	3	4	4
Female	40	Junior_High	Public_Regular	Eastern	Urban	5	5	5	6	5	5	5	4	5	5	6	5	6	6	6	3	3	4	6	6	7	6	4	6	6	6	6
Male	50	Junior_High	Public_Key	Eastern	Urban	4	3	4	4	4	4	5	5	4	3	3	3	3	3	3	2	2	2	3	3	3	3	4	3	5	3	3
Female	50	Primary_School	Public_Regular	Eastern	Rural	5	4	4	3	3	5	4	4	4	5	3	4	5	4	5	2	3	3	5	5	5	2	3	2	4	3	3
Female	45	Primary_School	Public_Key	Western	Rural	4	4	5	5	4	4	4	5	4	3	3	2	3	4	4	2	2	3	4	3	3	4	3	3	4	4	3
Male	60	Senior_High	Private_NonProfit	Central	Urban	3	4	3	3	2	4	4	4	4	4	4	4	3	4	5	2	2	2	4	4	4	3	3	3	4	4	4
Female	57	Senior_High	Public_Regular	Central	Urban	4	3	4	5	5	4	4	5	4	4	5	5	4	3	4	2	1	2	5	5	4	4	4	2	4	5	3
Male	54	Junior_High	Public_Key	Eastern	Urban	2	3	4	2	2	1	2	2	2	2	2	2	4	3	2	1	2	1	2	3	1	3	3	3	3	4	4
Female	47	Senior_High	Private_NonProfit	Central	Rural	2	4	3	4	4	5	5	4	4	5	4	3	4	5	4	3	3	4	4	4	4	4	4	4	6	4	4
Male	34	Senior_High	Private_ForProfit	Central	Urban	4	3	4	5	4	5	3	3	4	5	5	5	5	4	4	4	4	4	4	4	4	4	3	4	4	4	4
Female	29	Primary_School	Public_Regular	Eastern	Rural	5	4	4	5	4	3	4	4	4	5	5	5	4	4	3	4	3	3	5	4	4	4	4	4	5	5	5
Female	60	Senior_High	Public_Regular	Eastern	Urban	3	4	3	4	4	4	2	3	2	5	5	5	4	4	5	4	3	4	4	4	4	4	5	4	4	5	4
Female	58	Junior_High	Public_Regular	Eastern	Rural	7	6	5	5	5	5	5	4	5	4	4	4	4	4	5	4	4	4	5	5	6	4	5	4	5	6	5
Female	55	Junior_High	Private_NonProfit	Western	Rural	3	2	2	3	3	2	3	2	2	1	1	2	1	1	2	1	2	2	5	4	4	3	4	3	3	5	4
Female	34	Junior_High	Public_Key	Western	Rural	5	5	5	4	5	4	4	3	3	5	5	5	5	5	5	3	4	4	5	5	5	5	4	4	5	5	6
Male	43	Primary_School	Public_Key	Eastern	Rural	4	4	4	3	4	3	3	4	3	4	4	3	2	3	4	2	3	2	5	4	4	4	4	5	5	4	4
Male	56	Senior_High	Public_Key	Central	Urban	3	4	3	5	5	5	4	4	4	5	4	5	5	4	4	3	3	3	3	3	4	3	3	3	3	3	3
Female	25	Senior_High	Private_ForProfit	Central	Urban	5	6	6	5	6	7	6	5	5	6	5	6	6	6	6	5	5	5	5	5	5	6	6	5	7	6	6
Male	29	Junior_High	Public_Key	Central	Urban	3	5	4	4	5	4	4	5	6	5	5	4	3	3	4	2	3	3	4	4	4	3	3	3	3	4	4
Male	28	Primary_School	Public_Regular	Central	Urban	4	4	5	3	4	4	3	3	3	4	5	5	3	4	4	4	3	3	5	5	6	4	4	4	7	4	6
Female	40	Senior_High	Public_Regular	Eastern	Urban	3	3	4	5	4	5	5	5	3	5	5	5	3	3	4	3	4	2	5	6	4	4	3	5	5	6	6
Female	48	Junior_High	Private_NonProfit	Central	Urban	1	2	2	3	3	4	4	4	4	5	5	6	5	5	5	3	3	3	4	3	3	3	3	3	3	3	4
Male	40	Senior_High	Public_Key	Eastern	Rural	3	3	3	3	3	3	3	3	3	2	4	3	2	3	4	3	2	3	5	4	5	3	4	3	3	5	3
Male	26	Primary_School	Public_Key	Central	Urban	3	4	3	3	4	4	3	4	3	4	4	3	6	5	6	4	3	4	4	5	5	5	4	5	5	6	6
Male	52	Primary_School	Public_Regular	Eastern	Urban	4	4	4	4	4	3	3	3	4	6	6	6	4	4	4	3	4	3	5	6	5	4	5	4	5	6	4
Male	56	Primary_School	Private_ForProfit	Eastern	Urban	3	3	3	3	4	4	3	3	4	4	4	4	3	4	4	3	2	3	4	3	4	3	3	3	3	4	3
Male	51	Primary_School	Public_Regular	Central	Rural	4	3	3	5	5	4	2	3	3	3	3	3	2	3	2	2	1	2	4	4	4	4	3	4	3	4	4
Male	44	Primary_School	Public_Regular	Eastern	Rural	3	3	4	3	3	3	3	4	2	4	5	4	4	4	4	4	3	3	3	5	4	4	4	3	4	4	4
Male	48	Senior_High	Public_Regular	Eastern	Urban	4	5	5	4	4	4	5	5	4	4	5	3	4	4	5	2	2	3	3	3	3	2	1	2	4	3	3
Female	36	Primary_School	Public_Key	Eastern	Rural	4	4	3	4	3	3	4	5	4	5	6	6	4	4	5	4	4	3	4	3	4	5	4	4	4	5	4
Female	59	Senior_High	Public_Key	Eastern	Rural	3	3	4	5	4	4	3	3	4	3	4	3	4	4	3	3	3	3	4	5	4	4	4	4	5	4	4
Female	57	Senior_High	Public_Key	Western	Urban	4	4	3	5	5	5	4	4	4	5	4	5	4	4	5	3	3	3	4	3	4	4	3	4	4	5	6
Female	57	Senior_High	Private_ForProfit	Central	Urban	4	4	4	5	5	6	3	3	3	3	4	2	4	4	4	2	2	1	3	3	4	5	4	3	3	4	3
Male	36	Primary_School	Public_Regular	Eastern	Urban	5	4	4	5	5	5	4	4	4	4	6	5	5	4	4	3	4	3	3	3	4	3	4	3	4	5	5
Female	27	Junior_High	Public_Key	Eastern	Urban	2	2	2	3	2	2	3	2	2	4	4	4	4	4	5	3	2	2	4	4	4	3	4	2	3	4	4
Male	25	Junior_High	Public_Key	Eastern	Urban	3	3	3	3	2	3	2	3	2	3	4	4	4	4	4	4	3	4	3	4	3	3	4	4	4	5	3
Male	57	Primary_School	Public_Regular	Eastern	Rural	5	5	5	5	6	5	5	5	6	6	5	6	7	6	5	5	4	5	6	6	6	6	6	6	6	7	6
Male	34	Primary_School	Public_Regular	Central	Urban	5	5	4	6	6	5	5	4	5	5	6	6	4	5	5	4	4	3	5	5	5	5	6	5	5	6	6
Female	53	Junior_High	Public_Regular	Eastern	Urban	5	4	6	7	6	6	4	4	4	5	5	6	5	5	6	4	5	4	5	5	6	6	5	6	7	7	7
Female	37	Junior_High	Private_NonProfit	Central	Rural	3	4	4	4	4	5	3	3	4	5	3	3	4	3	4	2	3	3	3	3	3	4	4	2	3	3	2
Male	36	Primary_School	Public_Key	Central	Urban	6	6	5	5	5	5	6	6	5	5	4	5	5	5	5	4	4	3	4	5	5	5	4	5	5	6	6
Male	55	Senior_High	Public_Regular	Eastern	Rural	2	3	3	3	3	4	4	4	3	3	3	4	5	4	4	3	3	2	3	4	3	2	2	3	3	3	3
Male	26	Primary_School	Public_Key	Eastern	Urban	3	3	3	5	5	5	3	4	4	3	3	4	4	4	4	3	3	2	4	3	3	3	3	3	3	4	4
Male	59	Junior_High	Public_Key	Eastern	Rural	3	3	2	3	2	3	4	4	4	4	3	3	4	4	5	3	3	3	4	5	3	3	3	4	5	5	6
Female	47	Senior_High	Public_Key	Central	Urban	6	6	6	6	6	6	4	7	6	6	5	7	6	6	5	4	5	4	6	5	6	4	4	5	5	5	5
Female	41	Junior_High	Public_Regular	Central	Urban	4	3	3	4	4	3	4	5	4	4	5	6	5	5	5	5	5	4	5	4	4	4	4	5	4	5	5
Male	50	Senior_High	Private_ForProfit	Western	Rural	2	2	2	2	3	3	2	3	3	4	3	3	2	3	3	1	2	2	4	3	3	3	3	5	5	3	5
Male	32	Junior_High	Public_Regular	Central	Urban	3	3	3	3	3	4	4	2	3	4	3	3	3	3	3	2	3	2	4	4	4	3	2	3	3	3	3
Female	53	Senior_High	Public_Key	Central	Rural	3	4	5	5	5	5	4	5	5	3	4	3	5	5	4	5	4	4	4	4	4	3	5	4	4	4	4
Female	50	Primary_School	Private_ForProfit	Central	Urban	5	5	3	5	4	4	4	4	5	3	3	4	3	2	4	3	3	4	4	4	2	4	4	5	5	4	4
Male	34	Primary_School	Public_Regular	Eastern	Urban	3	3	3	4	3	3	2	2	2	2	2	2	3	2	2	1	2	1	4	4	4	4	4	2	4	4	3
Female	50	Junior_High	Public_Key	Eastern	Urban	4	3	4	4	4	3	5	4	5	5	5	6	3	5	4	3	3	3	6	5	6	4	4	4	5	6	6
Female	58	Junior_High	Public_Key	Central	Urban	2	3	2	5	6	5	3	3	3	3	4	4	4	4	4	2	2	1	3	4	3	5	4	4	5	5	6
Female	31	Junior_High	Public_Regular	Eastern	Urban	7	5	6	5	6	6	6	5	4	6	6	5	4	4	4	3	4	4	5	6	6	4	4	4	4	3	4
Male	28	Senior_High	Public_Regular	Central	Rural	4	5	5	5	5	5	5	5	5	5	5	5	5	5	6	3	3	4	5	4	6	3	4	4	5	5	5
Male	35	Junior_High	Public_Regular	Central	Urban	4	4	3	3	5	4	4	4	4	5	6	5	6	6	6	4	5	5	5	6	6	5	5	5	6	5	6
Male	53	Junior_High	Public_Key	Eastern	Rural	4	4	3	5	4	4	3	5	4	4	4	3	3	3	3	1	2	2	3	3	3	3	2	3	6	4	4
Male	60	Junior_High	Private_NonProfit	Central	Urban	5	5	6	5	5	5	5	4	6	4	3	4	5	5	5	4	3	3	5	5	5	4	6	5	7	5	5
Male	49	Junior_High	Public_Key	Central	Urban	3	3	4	4	4	4	4	5	4	3	4	4	4	4	3	2	2	3	5	5	5	4	4	4	5	5	5
Female	45	Primary_School	Public_Regular	Central	Rural	4	5	5	4	4	5	3	3	3	4	5	6	3	2	4	2	3	3	5	5	4	5	3	4	4	5	5
Male	60	Senior_High	Public_Regular	Central	Rural	3	3	3	3	3	2	4	3	3	3	3	4	2	4	3	2	2	3	3	3	2	3	2	3	4	4	4
Male	34	Junior_High	Public_Regular	Eastern	Urban	4	5	4	5	4	3	4	3	3	5	6	4	3	3	4	3	2	3	5	5	4	4	4	4	5	5	5
Female	33	Senior_High	Public_Key	Eastern	Urban	4	4	5	4	5	5	4	4	4	3	5	5	4	5	5	3	2	3	5	4	5	5	5	5	4	5	5
Male	48	Junior_High	Public_Regular	Eastern	Rural	3	2	2	4	4	5	2	2	3	3	3	3	3	3	3	2	3	3	3	4	4	3	3	3	5	3	5
Female	59	Primary_School	Private_ForProfit	Eastern	Urban	3	5	4	4	4	4	3	3	3	5	4	5	3	3	3	3	3	3	3	4	3	3	3	3	3	4	3
Male	59	Primary_School	Public_Key	Western	Rural	3	3	3	4	3	3	3	3	4	5	4	4	5	4	4	2	2	1	4	3	3	3	2	3	3	3	3
Male	60	Primary_School	Public_Key	Eastern	Rural	5	3	4	3	5	4	3	3	3	6	5	6	4	4	4	3	4	3	6	6	6	4	5	5	5	5	5
Female	42	Junior_High	Private_ForProfit	Western	Rural	3	3	3	5	4	5	4	4	5	4	4	4	5	4	5	4	4	4	5	4	5	3	5	4	6	5	5
Male	56	Junior_High	Private_NonProfit	Eastern	Urban	4	4	4	5	5	5	3	4	3	5	4	4	2	2	3	2	2	3	5	4	4	3	4	3	3	3	3
Female	48	Primary_School	Public_Key	Eastern	Urban	4	4	4	4	4	5	4	5	4	4	4	4	4	4	4	2	2	3	5	6	4	5	5	5	5	5	6
Female	47	Junior_High	Private_ForProfit	Central	Urban	5	4	3	4	3	5	4	4	3	5	5	4	3	3	2	3	1	3	5	5	5	4	4	4	4	4	4
Male	56	Primary_School	Public_Regular	Central	Urban	4	4	4	5	5	5	4	4	3	4	4	4	4	4	4	3	2	2	4	4	4	4	4	4	5	5	5
Male	36	Senior_High	Public_Regular	Central	Urban	4	5	4	5	4	3	4	5	4	4	5	5	3	4	3	3	2	3	5	4	5	3	4	4	5	4	4
Male	37	Senior_High	Public_Regular	Eastern	Urban	4	4	4	4	5	5	5	4	4	2	2	2	2	2	3	1	2	2	3	3	4	4	4	4	3	5	4
Female	47	Senior_High	Public_Regular	Eastern	Urban	4	4	4	4	4	5	3	3	3	3	3	3	3	3	2	2	3	3	2	4	4	3	4	2	3	3	3
Female	49	Senior_High	Public_Key	Central	Urban	6	5	5	6	6	5	5	4	4	6	6	6	6	6	6	4	5	5	5	6	5	4	5	5	6	6	6
Male	59	Primary_School	Private_ForProfit	Central	Rural	3	4	4	5	5	4	3	4	3	5	5	5	4	4	4	3	3	4	5	4	4	4	4	3	4	4	4
Male	54	Primary_School	Public_Key	Eastern	Urban	3	4	3	5	5	6	3	4	4	4	4	5	3	3	4	2	2	2	5	4	5	4	5	5	5	5	6
Female	41	Junior_High	Public_Key	Eastern	Urban	4	3	3	4	3	5	2	3	4	3	3	4	5	5	5	3	3	3	3	4	4	3	4	4	5	5	5
Male	44	Primary_School	Private_NonProfit	Eastern	Rural	2	2	2	3	4	3	3	3	4	4	4	4	3	3	4	2	3	3	2	3	3	3	3	3	4	5	4
Female	49	Junior_High	Public_Regular	Central	Urban	5	4	5	5	6	6	3	4	4	5	5	6	4	5	4	4	4	4	5	5	4	5	4	4	6	5	5
Female	46	Primary_School	Public_Key	Eastern	Rural	3	5	4	5	4	4	5	5	5	4	3	3	2	3	3	1	2	2	4	5	4	4	4	4	3	4	4
Female	37	Primary_School	Private_NonProfit	Western	Urban	3	3	1	4	4	3	3	3	3	4	3	4	4	4	4	3	3	3	3	3	4	2	3	4	3	4	4
Female	43	Primary_School	Private_ForProfit	Eastern	Rural	6	5	5	6	6	6	5	4	6	3	4	3	5	3	4	2	3	3	4	5	4	4	4	4	4	4	4
Female	60	Primary_School	Public_Regular	Eastern	Urban	2	3	4	4	4	4	4	4	5	4	4	4	5	3	4	4	4	3	4	4	5	4	4	4	4	5	5
Female	36	Primary_School	Public_Key	Eastern	Urban	4	4	4	4	3	3	3	2	4	3	3	4	2	2	1	3	3	3	3	3	3	3	3	3	3	3	3
Female	43	Junior_High	Public_Regular	Central	Urban	4	4	3	4	4	4	4	2	2	5	6	4	4	5	5	3	3	3	4	3	4	3	3	2	4	4	5
Female	36	Primary_School	Public_Key	Central	Rural	3	5	3	5	4	4	4	3	3	6	5	4	5	5	5	4	4	3	5	5	5	5	4	4	5	4	4
Female	33	Senior_High	Public_Regular	Eastern	Urban	5	5	4	5	5	5	4	4	4	6	6	5	5	4	4	4	4	3	6	5	5	3	5	5	4	6	5
Female	31	Primary_School	Private_ForProfit	Central	Urban	4	5	5	4	5	4	4	4	5	5	4	6	6	6	6	5	6	6	3	4	4	4	3	4	4	4	4
Female	52	Primary_School	Public_Regular	Eastern	Urban	5	5	4	4	5	5	4	4	3	3	4	4	4	5	5	3	3	2	5	6	6	5	4	4	6	4	5
Female	38	Junior_High	Public_Key	Eastern	Urban	2	2	2	2	3	2	3	3	3	5	4	4	6	5	4	3	4	2	4	4	4	3	2	3	4	4	4
Female	55	Primary_School	Public_Regular	Central	Urban	2	2	2	1	2	3	1	2	2	5	4	5	5	4	3	2	1	2	3	3	4	2	4	4	5	5	5
Male	43	Senior_High	Public_Key	Eastern	Urban	4	3	4	5	5	5	4	5	4	5	5	7	6	6	5	4	4	3	4	4	4	5	5	5	4	4	5
Male	40	Junior_High	Public_Key	Eastern	Rural	4	5	6	4	4	4	4	5	5	5	5	4	6	5	4	3	2	3	5	4	5	4	3	4	4	5	4
Male	29	Junior_High	Public_Key	Eastern	Rural	3	4	3	3	3	2	4	3	3	2	3	3	5	4	4	3	3	3	3	4	3	3	2	2	4	4	4
Female	59	Junior_High	Public_Key	Central	Urban	4	4	4	4	4	4	4	3	2	5	4	5	6	5	4	3	4	3	5	4	4	2	3	2	4	4	2
Female	36	Primary_School	Private_ForProfit	Central	Rural	4	5	5	4	4	4	4	4	4	4	4	4	5	4	5	2	2	3	4	3	3	4	3	4	3	4	4
Female	49	Primary_School	Public_Key	Western	Rural	4	4	3	4	4	4	4	3	3	5	6	5	5	5	6	4	5	5	4	4	4	3	4	4	4	4	4
Female	45	Senior_High	Public_Regular	Central	Urban	5	5	5	5	6	4	4	5	4	5	5	5	5	5	7	5	4	4	6	6	6	6	5	6	7	7	6
Male	60	Junior_High	Public_Key	Central	Rural	3	3	4	3	4	4	4	3	3	5	5	5	4	4	5	3	3	2	5	4	4	4	3	4	3	5	4
Male	47	Senior_High	Public_Key	Eastern	Urban	4	4	4	4	4	4	3	3	3	5	5	5	4	4	3	3	3	3	5	4	5	3	4	4	5	4	5
Male	40	Primary_School	Public_Regular	Central	Urban	4	3	2	3	2	2	3	3	3	5	6	4	4	3	3	1	2	3	3	3	3	3	3	4	3	3	3
Male	38	Primary_School	Public_Regular	Eastern	Urban	3	2	3	3	2	4	3	3	2	4	4	3	3	4	4	2	2	3	3	2	3	3	3	3	3	3	3
Male	55	Primary_School	Public_Key	Eastern	Urban	3	3	3	5	5	5	4	3	4	3	3	3	4	4	3	1	1	1	3	3	2	2	3	3	3	4	3
Female	29	Junior_High	Public_Key	Eastern	Urban	3	3	3	2	3	2	3	3	3	4	4	5	3	4	3	2	3	2	2	1	2	2	3	2	2	2	2
Male	59	Senior_High	Public_Key	Eastern	Rural	4	4	5	4	4	4	5	5	3	4	3	4	4	3	4	2	2	3	4	3	4	3	4	4	4	5	5
Male	47	Junior_High	Public_Key	Central	Urban	4	4	5	5	6	5	6	5	4	5	5	5	5	5	5	3	4	4	4	4	5	4	5	5	5	4	4
Female	53	Junior_High	Private_ForProfit	Central	Urban	4	4	5	4	3	3	3	4	4	5	4	5	4	4	5	1	2	2	4	3	3	2	2	2	3	4	4
Female	35	Junior_High	Public_Regular	Central	Urban	5	5	5	6	5	5	5	5	4	4	4	5	5	4	4	3	4	5	5	6	5	4	4	4	5	5	4
Male	42	Senior_High	Public_Regular	Eastern	Rural	3	3	5	4	4	4	3	3	4	5	5	5	5	4	5	3	2	3	4	5	3	3	3	3	5	4	4
Male	36	Junior_High	Private_ForProfit	Western	Rural	3	4	3	3	2	4	2	3	3	4	3	3	2	2	4	2	2	2	4	4	4	5	5	4	5	5	5
Female	33	Senior_High	Private_ForProfit	Eastern	Urban	3	3	4	3	5	4	2	2	2	3	4	5	4	4	4	3	3	4	2	2	1	2	2	3	2	3	4
Male	34	Senior_High	Private_NonProfit	Eastern	Rural	4	3	3	4	5	5	3	4	5	3	3	3	4	4	3	2	2	2	3	3	3	2	2	3	4	3	4
Male	41	Senior_High	Private_ForProfit	Eastern	Rural	2	3	3	4	4	4	3	3	3	3	3	3	3	3	4	1	1	1	4	3	4	3	2	2	4	4	3
Male	31	Primary_School	Public_Regular	Western	Urban	2	3	3	2	2	4	3	3	2	4	5	5	4	4	5	4	4	3	4	4	3	3	3	3	5	4	4
Female	37	Junior_High	Public_Regular	Eastern	Urban	4	4	4	5	4	4	4	3	3	5	4	4	3	3	3	2	2	2	5	3	4	4	4	5	4	3	4
Female	33	Junior_High	Public_Regular	Eastern	Urban	5	4	5	5	6	5	4	5	4	5	4	5	3	3	4	4	4	3	4	3	5	5	4	4	5	4	5
Female	51	Primary_School	Private_NonProfit	Eastern	Rural	3	2	2	2	3	2	4	4	2	4	4	4	3	4	2	2	3	2	5	5	6	5	6	5	5	5	6
Female	26	Junior_High	Public_Regular	Eastern	Urban	1	1	2	3	3	4	3	3	2	2	2	2	2	2	2	2	2	1	2	1	3	1	2	1	4	4	3
Female	29	Primary_School	Public_Regular	Eastern	Urban	3	3	3	2	2	2	3	2	2	3	2	3	3	3	2	2	1	2	2	2	2	2	3	1	3	3	2
Male	53	Junior_High	Public_Key	Eastern	Rural	5	5	5	4	5	5	4	3	4	5	4	5	5	4	5	4	3	4	5	5	4	4	4	4	4	5	4
Male	43	Senior_High	Public_Regular	Western	Urban	4	4	4	4	5	4	3	3	3	7	5	6	5	5	5	4	4	4	3	2	3	3	3	4	5	5	6
Male	32	Primary_School	Public_Key	Central	Rural	3	3	3	4	3	3	5	4	3	4	4	5	5	4	4	2	2	2	4	4	5	4	3	4	3	4	3
Female	25	Senior_High	Private_ForProfit	Central	Urban	4	3	4	4	4	5	5	3	4	4	4	4	5	4	4	3	2	3	5	4	4	4	4	5	5	5	4
Female	46	Junior_High	Private_ForProfit	Central	Urban	5	5	4	4	4	4	2	3	3	3	3	3	4	4	5	2	2	2	4	4	4	5	5	3	4	5	4
Female	41	Primary_School	Public_Key	Central	Rural	4	4	3	5	4	4	4	4	4	4	4	5	4	3	4	2	3	2	3	2	3	3	3	4	4	4	4
Male	31	Senior_High	Private_NonProfit	Western	Urban	3	3	3	4	5	4	3	3	3	5	4	4	4	3	3	3	2	3	4	4	5	3	3	2	3	3	3
Female	49	Primary_School	Public_Regular	Central	Urban	4	3	3	5	5	5	4	4	5	5	4	4	5	5	5	3	3	3	6	7	6	5	5	5	5	6	5
Female	28	Senior_High	Private_ForProfit	Central	Urban	4	4	4	5	3	4	3	3	5	3	4	3	3	2	3	2	2	2	4	5	5	3	4	4	5	6	5
Female	60	Primary_School	Private_NonProfit	Eastern	Urban	2	3	3	3	3	4	3	3	3	5	4	4	3	5	4	3	3	3	5	4	4	4	4	3	4	4	4
Male	30	Senior_High	Private_NonProfit	Eastern	Urban	3	5	4	3	3	3	5	5	3	4	5	4	4	5	4	3	3	2	5	3	4	5	4	3	5	5	5
Male	55	Senior_High	Public_Key	Central	Urban	3	3	4	5	3	4	2	2	2	4	4	2	3	3	3	3	2	3	4	3	5	3	4	3	3	2	2
Male	43	Primary_School	Public_Regular	Central	Urban	2	2	2	1	2	2	2	2	2	3	4	2	3	4	4	3	2	2	4	3	3	3	3	3	2	3	4
Male	51	Junior_High	Public_Key	Eastern	Urban	4	4	5	4	5	4	4	5	5	5	5	5	5	5	6	2	3	4	4	5	5	5	4	4	5	5	6
Male	34	Junior_High	Private_ForProfit	Eastern	Urban	3	4	3	4	5	6	4	5	3	3	3	4	4	3	3	1	2	2	4	3	3	2	2	2	4	4	3
Female	50	Primary_School	Private_NonProfit	Central	Urban	4	3	4	4	4	4	3	3	4	4	4	4	3	3	3	3	3	4	4	5	4	5	5	4	4	5	4
Male	43	Primary_School	Public_Key	Central	Rural	6	6	6	6	7	6	6	7	6	5	4	5	4	5	5	3	3	4	6	5	6	5	4	6	5	6	6
Male	27	Primary_School	Private_NonProfit	Eastern	Urban	3	3	2	3	2	3	3	2	2	4	4	4	4	4	3	2	2	2	3	3	3	3	3	3	4	4	2
Male	37	Junior_High	Public_Key	Eastern	Urban	2	3	3	3	2	2	2	2	2	3	4	5	3	3	3	2	1	2	1	3	3	3	3	4	4	3	3
Male	52	Junior_High	Private_ForProfit	Eastern	Urban	4	4	3	5	5	5	3	4	4	5	5	5	6	5	5	5	4	4	3	4	4	4	3	4	4	5	4
Female	44	Junior_High	Private_ForProfit	Eastern	Urban	4	5	4	5	4	5	5	4	4	3	4	4	4	4	4	3	3	3	5	6	6	5	5	4	5	5	6
Male	52	Junior_High	Public_Regular	Eastern	Urban	4	4	4	6	4	5	5	4	4	5	5	5	5	5	5	4	3	5	4	4	4	4	4	5	4	3	5
Male	32	Primary_School	Private_ForProfit	Eastern	Rural	4	4	4	6	5	5	3	3	3	4	4	3	4	3	3	1	2	1	2	2	3	2	2	3	3	3	3
Female	25	Junior_High	Private_ForProfit	Western	Urban	6	4	5	5	5	4	5	4	5	3	3	4	5	5	5	2	2	3	5	5	4	5	4	4	5	5	5
Male	27	Primary_School	Public_Key	Central	Rural	5	5	5	5	4	4	3	4	4	4	5	5	5	5	5	4	3	4	4	4	4	4	2	5	4	4	5
Female	37	Senior_High	Public_Regular	Eastern	Urban	4	3	4	6	5	4	4	5	5	4	4	4	4	5	4	2	3	3	6	5	5	5	6	6	5	4	5
Male	52	Senior_High	Private_ForProfit	Eastern	Urban	2	2	1	3	3	3	3	2	2	3	3	3	4	5	3	3	3	3	2	3	4	2	2	1	3	1	2
Male	49	Primary_School	Public_Regular	Central	Rural	5	5	5	5	5	5	4	4	5	5	4	4	4	3	4	3	3	2	4	4	3	3	3	3	3	2	3
Male	57	Primary_School	Private_NonProfit	Central	Urban	4	4	3	3	4	4	3	4	3	5	5	5	5	5	4	3	4	4	4	5	6	3	3	4	5	4	4
Male	30	Senior_High	Public_Key	Central	Rural	4	4	3	5	4	4	3	4	4	3	4	4	4	3	4	2	2	2	4	4	4	4	5	4	4	4	4
Male	56	Junior_High	Public_Regular	Eastern	Rural	6	5	6	5	5	4	5	5	4	4	5	4	5	5	4	3	4	3	5	4	4	4	4	5	5	5	4
Male	45	Senior_High	Private_NonProfit	Eastern	Rural	4	5	5	4	4	3	3	4	4	5	5	5	4	5	5	3	3	3	6	5	6	6	4	5	5	5	6
Female	40	Primary_School	Public_Regular	Eastern	Rural	4	5	3	4	4	4	3	3	3	6	5	5	5	6	5	4	4	5	5	5	6	4	6	5	6	5	5
Male	45	Senior_High	Public_Regular	Central	Urban	3	2	2	3	5	4	3	2	2	3	4	3	3	4	4	2	3	2	2	2	2	2	2	3	3	4	3
Female	35	Primary_School	Public_Key	Western	Urban	3	2	3	4	4	4	4	4	4	5	4	4	2	3	2	3	3	3	4	4	4	4	3	4	4	4	5
Female	60	Junior_High	Private_NonProfit	Eastern	Rural	3	2	3	3	3	3	3	3	3	3	3	3	3	4	3	1	2	1	3	4	5	4	5	4	5	5	4
Male	59	Senior_High	Private_ForProfit	Western	Urban	3	4	3	5	5	4	3	3	4	4	5	4	3	4	3	2	3	3	4	4	5	5	4	4	5	4	4
Male	43	Junior_High	Public_Regular	Eastern	Urban	4	4	3	5	4	5	4	4	5	4	5	4	4	5	4	3	5	4	5	6	5	5	5	4	6	5	5
Male	44	Senior_High	Public_Regular	Central	Rural	5	5	5	5	5	5	4	4	3	6	7	7	6	5	6	4	4	4	6	5	7	4	5	5	5	6	6
Female	42	Senior_High	Public_Regular	Eastern	Rural	4	4	5	6	5	5	4	4	4	4	5	4	4	5	5	3	4	4	3	3	3	4	4	3	5	5	4
Female	38	Junior_High	Public_Key	Western	Urban	6	4	3	4	4	5	4	3	3	5	6	5	4	5	4	4	3	3	4	3	4	4	5	3	5	4	5
Male	39	Primary_School	Public_Key	Central	Urban	5	5	6	5	5	6	4	4	4	5	5	6	4	4	5	3	3	3	5	4	5	4	4	4	5	5	6
Female	55	Junior_High	Public_Key	Eastern	Rural	4	4	4	6	4	5	4	2	3	4	5	5	6	5	5	4	4	4	4	4	4	5	4	5	6	6	4
Female	25	Senior_High	Public_Regular	Eastern	Urban	4	4	3	6	6	6	5	5	5	4	4	4	5	5	4	3	2	2	6	6	6	5	5	5	6	5	6
Female	27	Senior_High	Public_Key	Eastern	Urban	4	5	3	5	5	5	4	5	5	4	4	4	4	2	4	3	2	2	5	5	5	5	6	6	3	4	4
Female	40	Senior_High	Private_NonProfit	Eastern	Urban	3	2	2	3	3	4	2	3	3	4	5	5	4	4	4	3	3	2	3	4	3	3	3	2	4	4	4
Female	47	Junior_High	Public_Key	Eastern	Rural	3	4	4	5	5	5	5	5	5	5	4	5	5	5	5	3	5	4	5	5	5	5	6	5	5	6	6
Male	35	Senior_High	Public_Key	Western	Urban	4	3	3	4	4	3	2	3	2	5	5	5	4	4	5	4	3	3	4	5	5	2	4	4	3	3	4
Male	36	Junior_High	Public_Regular	Central	Urban	5	6	6	5	6	6	5	5	5	5	5	6	5	5	4	3	3	3	5	6	5	6	5	5	5	6	6
Male	34	Primary_School	Private_NonProfit	Western	Urban	4	3	3	4	4	5	4	3	2	5	4	5	5	5	5	4	4	4	4	4	3	4	3	4	5	5	4
Male	56	Junior_High	Private_ForProfit	Western	Rural	3	4	4	3	4	3	3	3	4	4	4	4	5	5	5	2	3	3	3	3	4	3	3	3	4	4	4
Female	40	Junior_High	Public_Regular	Central	Urban	3	2	3	3	3	4	3	2	3	3	3	3	4	4	3	1	2	3	2	3	3	3	3	2	3	4	4
Female	32	Senior_High	Public_Key	Central	Rural	4	3	2	3	3	4	5	4	4	5	5	5	5	5	5	5	4	4	5	4	4	5	4	4	5	5	5
Male	36	Primary_School	Public_Regular	Central	Rural	4	5	4	5	4	4	3	4	4	4	3	4	2	3	1	2	2	3	5	4	5	5	5	4	5	4	4
Female	48	Junior_High	Private_NonProfit	Western	Urban	4	3	3	4	4	4	4	4	4	5	3	4	4	4	5	3	2	2	4	4	4	4	4	4	5	5	3
Female	52	Primary_School	Private_ForProfit	Central	Urban	3	4	4	3	4	3	2	2	1	3	4	4	3	3	3	1	2	2	4	5	4	3	2	3	5	4	5
Male	32	Senior_High	Private_ForProfit	Central	Rural	6	7	7	7	7	7	6	5	5	7	6	7	7	7	6	5	5	5	5	5	4	5	5	5	5	5	6
Female	52	Primary_School	Private_ForProfit	Central	Rural	2	2	2	3	3	2	1	2	1	3	2	3	3	2	2	1	2	3	1	3	3	1	1	1	2	2	2
Female	60	Primary_School	Private_NonProfit	Western	Rural	4	4	4	5	5	5	4	5	4	5	5	5	5	5	4	4	3	5	4	4	4	5	5	5	5	4	5
Male	50	Primary_School	Public_Regular	Eastern	Urban	1	3	2	3	3	3	2	3	3	2	2	3	1	2	1	1	1	1	3	4	4	3	4	4	4	3	4
Female	32	Primary_School	Private_NonProfit	Eastern	Urban	4	4	4	3	4	4	5	4	4	6	6	5	6	6	5	4	3	3	4	3	4	3	3	2	4	4	3
Female	52	Junior_High	Public_Regular	Central	Urban	3	4	3	4	3	4	3	1	4	4	3	3	2	2	2	2	3	1	5	3	4	4	3	3	5	4	5
Male	52	Junior_High	Public_Key	Eastern	Urban	1	1	2	3	1	2	1	1	1	3	2	2	1	1	3	1	1	1	2	1	2	2	2	2	3	2	2
Male	60	Senior_High	Public_Regular	Eastern	Urban	3	3	3	6	5	4	4	4	5	5	5	5	3	4	5	3	3	4	3	2	4	3	4	4	4	5	6
Male	51	Senior_High	Public_Key	Eastern	Rural	5	4	5	4	4	5	4	5	4	3	4	4	4	3	3	3	2	3	4	4	5	3	4	4	4	3	4
Female	41	Senior_High	Public_Key	Central	Rural	4	4	4	4	5	5	3	4	4	3	4	3	2	4	4	2	3	2	3	3	4	3	2	2	3	4	5
Female	33	Senior_High	Private_NonProfit	Western	Urban	2	3	3	4	5	5	4	4	4	5	4	5	5	4	3	3	3	2	4	4	4	4	5	5	4	4	4
Male	57	Primary_School	Private_ForProfit	Central	Urban	4	4	4	5	4	4	4	5	4	5	5	4	4	4	5	2	2	3	4	5	5	5	4	4	5	6	4
Female	44	Primary_School	Private_NonProfit	Eastern	Urban	5	5	5	6	6	5	4	4	3	5	4	5	4	4	4	3	3	4	2	3	2	4	4	4	3	4	4
Male	37	Primary_School	Public_Regular	Eastern	Urban	4	3	4	3	4	4	3	3	3	4	4	4	4	3	3	3	2	3	4	4	4	3	4	4	3	3	4
Female	52	Primary_School	Public_Key	Western	Rural	4	3	3	5	4	5	3	4	3	4	3	3	3	3	3	3	3	2	4	4	4	3	4	3	4	5	5
Female	53	Junior_High	Private_NonProfit	Central	Urban	3	4	4	4	4	4	4	3	3	5	4	5	5	5	4	4	5	4	4	4	4	4	4	4	3	4	5
Male	37	Junior_High	Public_Regular	Eastern	Urban	4	4	4	3	4	4	5	5	3	5	7	6	4	4	4	4	4	5	6	5	5	5	4	5	5	6	6
Female	59	Primary_School	Private_NonProfit	Central	Urban	2	3	3	4	3	3	3	3	3	4	4	4	4	4	4	1	3	2	2	3	2	3	4	4	3	3	3
Female	30	Primary_School	Private_ForProfit	Eastern	Rural	2	3	2	3	3	4	3	3	4	4	4	2	3	4	3	2	1	2	4	3	4	3	4	4	3	4	3
Female	42	Senior_High	Public_Key	Eastern	Urban	5	4	4	4	4	5	5	4	4	5	5	5	5	5	4	4	4	5	4	5	5	4	3	5	5	4	6
Male	29	Primary_School	Public_Regular	Central	Urban	2	2	2	2	2	2	3	3	2	2	3	3	3	4	3	3	3	2	4	3	5	3	4	3	3	4	3
Female	49	Primary_School	Public_Key	Central	Urban	4	5	5	5	5	5	4	5	6	3	3	4	4	4	4	3	3	3	4	4	5	4	3	4	5	4	4
Female	26	Senior_High	Public_Regular	Eastern	Urban	4	4	4	4	3	4	3	4	4	4	4	4	5	4	4	2	2	3	6	5	6	5	5	4	6	4	5
Male	34	Senior_High	Public_Regular	Western	Urban	3	2	3	4	4	5	4	4	3	4	4	4	3	4	4	2	3	3	4	4	3	3	4	4	5	3	4
Male	54	Junior_High	Public_Key	Eastern	Urban	4	4	5	5	4	4	4	4	5	4	5	5	4	4	6	4	4	3	6	6	6	5	4	5	4	5	6
Male	29	Junior_High	Public_Regular	Eastern	Rural	5	5	5	5	6	4	5	5	3	5	6	6	5	5	4	4	4	4	4	5	5	5	5	5	5	6	5
Female	57	Junior_High	Private_NonProfit	Western	Urban	4	2	3	4	4	5	4	4	4	3	3	3	4	3	4	1	2	2	3	4	4	4	3	4	4	4	3
Male	25	Primary_School	Private_NonProfit	Eastern	Rural	3	3	2	4	3	4	3	3	3	5	4	4	3	4	4	5	5	5	3	4	4	3	3	4	4	5	4
Female	42	Primary_School	Public_Regular	Western	Urban	3	3	2	5	3	3	3	5	3	3	2	2	3	4	3	2	2	1	2	2	3	3	3	3	3	3	3
Female	56	Junior_High	Private_NonProfit	Central	Rural	4	4	4	4	5	5	4	4	4	5	5	4	3	4	4	2	3	2	6	5	5	6	6	5	5	5	6
Male	35	Primary_School	Private_NonProfit	Western	Rural	5	4	4	4	5	5	5	4	3	5	5	4	5	5	6	3	3	4	3	4	3	3	3	3	5	5	5
Female	45	Senior_High	Public_Key	Eastern	Urban	4	5	4	2	3	3	3	2	3	4	4	4	3	4	4	2	2	3	3	3	2	4	3	3	4	4	3
Female	50	Primary_School	Public_Regular	Eastern	Urban	2	3	2	5	4	5	5	4	5	4	4	5	5	4	4	3	3	2	4	5	5	3	3	3	4	5	5
Female	49	Primary_School	Private_NonProfit	Central	Urban	4	2	5	5	5	6	4	5	3	6	5	5	5	4	4	3	3	3	5	5	5	5	4	5	5	6	4
Female	46	Primary_School	Private_NonProfit	Western	Rural	4	4	4	4	4	5	3	3	3	2	3	3	2	3	2	3	2	2	4	3	3	3	3	2	3	3	4
Male	51	Senior_High	Public_Key	Eastern	Urban	4	4	4	5	5	4	3	3	2	5	5	5	3	4	3	4	4	3	4	3	3	3	5	4	5	5	5
Female	37	Primary_School	Public_Regular	Eastern	Urban	5	4	5	6	6	5	6	5	5	6	5	5	6	7	5	5	5	4	5	5	6	4	5	4	5	5	5
Female	57	Primary_School	Private_NonProfit	Eastern	Rural	3	4	5	4	4	5	4	4	5	6	6	6	6	5	6	4	3	4	6	5	5	5	5	6	7	7	6
Male	58	Senior_High	Public_Key	Central	Rural	3	3	4	5	5	5	3	3	4	4	3	4	3	3	4	2	2	1	4	5	3	5	5	4	4	4	5
Female	59	Senior_High	Public_Regular	Eastern	Urban	3	4	3	3	4	4	3	3	3	4	5	4	4	4	4	2	3	2	3	4	3	3	3	3	3	3	3
Female	25	Primary_School	Public_Key	Eastern	Urban	4	3	3	3	3	2	2	1	1	3	4	3	4	4	3	2	2	3	2	3	4	3	2	3	3	3	2
Male	45	Primary_School	Private_NonProfit	Western	Urban	4	4	4	4	3	3	4	4	3	4	4	4	5	4	4	3	3	3	4	4	5	2	2	2	3	4	4
Male	30	Junior_High	Public_Key	Central	Urban	2	2	2	3	4	3	2	2	2	4	3	4	3	3	2	1	1	2	3	2	3	2	3	3	3	3	3
Female	52	Primary_School	Private_ForProfit	Central	Rural	3	3	3	4	4	4	3	4	4	4	5	5	5	3	5	3	4	3	4	4	4	5	4	5	5	6	5
Male	41	Senior_High	Public_Key	Central	Urban	3	2	3	5	5	5	2	3	3	3	3	3	4	3	4	2	1	2	2	3	3	3	3	4	3	4	3
Female	29	Senior_High	Public_Regular	Central	Rural	4	4	3	3	3	3	3	3	3	3	2	3	3	4	3	2	1	2	3	3	4	2	2	3	5	4	3
Female	55	Senior_High	Public_Regular	Central	Rural	4	4	4	3	4	5	3	2	3	3	5	5	4	4	4	2	2	2	3	3	4	3	3	4	3	4	3
Male	29	Senior_High	Private_ForProfit	Eastern	Urban	6	5	6	6	5	6	4	5	5	5	5	4	4	4	4	3	3	3	5	4	5	4	4	5	4	4	5
Female	27	Primary_School	Public_Regular	Eastern	Urban	3	4	4	4	4	3	3	3	4	3	4	3	4	3	2	2	2	2	3	3	4	2	2	3	4	3	4
Male	47	Primary_School	Public_Key	Central	Urban	4	3	5	3	4	4	4	3	3	5	5	5	4	5	4	5	4	3	5	5	5	4	4	4	3	4	4
Male	34	Senior_High	Public_Key	Eastern	Urban	2	3	4	3	2	3	3	2	2	4	4	4	3	3	3	2	3	2	6	5	4	4	4	3	5	4	5
Female	34	Primary_School	Public_Key	Western	Rural	6	5	5	6	6	6	6	5	4	6	6	7	6	7	6	5	5	5	6	5	6	6	4	6	7	6	6
Male	43	Junior_High	Public_Key	Western	Rural	3	4	4	3	3	4	2	3	3	4	4	5	5	5	5	4	6	5	4	4	4	3	2	3	4	3	4
Male	41	Primary_School	Public_Key	Western	Urban	6	7	6	5	6	6	6	6	6	5	7	5	5	5	4	4	4	5	5	5	5	3	5	4	5	5	5
Female	45	Junior_High	Public_Key	Eastern	Urban	4	4	3	5	5	4	3	3	2	4	4	5	5	5	4	4	3	3	3	3	4	3	3	3	4	3	3
Male	38	Primary_School	Public_Regular	Western	Rural	5	5	6	5	6	5	5	5	6	4	6	5	4	5	4	3	4	3	5	4	5	4	3	4	5	4	5
Male	33	Junior_High	Public_Regular	Western	Urban	4	2	3	3	3	3	3	3	3	2	3	3	2	2	2	2	2	3	4	3	4	3	3	3	3	4	4
Female	25	Senior_High	Private_NonProfit	Eastern	Urban	3	3	3	4	4	3	3	3	4	5	5	4	5	5	4	5	5	4	5	4	4	4	4	3	4	5	4
Male	37	Junior_High	Private_ForProfit	Eastern	Rural	4	3	4	4	3	2	4	3	3	5	4	4	4	4	4	3	2	2	3	3	4	3	5	4	2	3	3
Female	28	Primary_School	Public_Regular	Central	Urban	4	5	4	6	5	5	4	5	5	5	5	5	5	5	6	2	4	4	6	6	5	5	5	5	7	7	6
Female	25	Junior_High	Public_Regular	Eastern	Rural	4	4	4	4	3	4	4	5	5	5	5	5	4	5	5	3	4	3	4	5	5	6	4	5	5	4	5
Male	56	Junior_High	Public_Regular	Central	Urban	3	4	3	4	4	4	4	4	4	4	4	3	3	4	3	2	2	2	6	4	4	2	3	3	5	5	5
Male	58	Primary_School	Public_Key	Eastern	Rural	4	4	5	5	3	3	3	4	4	3	4	5	4	4	4	4	3	3	4	2	4	3	4	4	4	4	4
Female	52	Junior_High	Public_Regular	Central	Rural	4	3	3	4	4	4	3	3	3	4	5	4	4	2	4	3	2	2	4	3	3	3	4	3	4	5	5
Male	55	Junior_High	Private_ForProfit	Central	Rural	5	6	6	6	5	6	6	5	5	6	6	6	5	6	6	4	4	5	6	6	6	5	5	5	7	5	7
Female	32	Junior_High	Public_Regular	Eastern	Urban	4	5	4	5	5	5	4	4	4	5	3	5	4	4	3	3	3	2	5	4	3	3	4	5	5	5	4
Male	50	Primary_School	Public_Regular	Central	Rural	3	5	4	5	4	5	4	4	3	5	5	4	5	5	4	3	3	3	3	4	4	3	5	3	4	4	4
Female	58	Junior_High	Public_Key	Eastern	Urban	4	5	5	5	5	6	4	4	3	5	5	5	4	5	5	3	3	4	4	5	4	5	4	5	5	4	4
Female	27	Senior_High	Public_Key	Western	Rural	3	3	3	4	4	3	3	3	3	4	4	5	4	4	5	3	4	3	3	3	3	4	3	4	4	4	3
Female	36	Primary_School	Private_ForProfit	Central	Urban	4	4	5	4	4	3	3	3	3	4	4	5	6	6	6	3	3	3	4	5	5	4	4	4	5	4	4
Male	25	Senior_High	Public_Key	Eastern	Rural	3	2	2	4	5	4	2	3	3	5	5	6	4	5	5	2	2	3	5	6	5	5	4	5	4	5	5
Female	29	Primary_School	Public_Regular	Central	Rural	2	2	2	3	3	3	2	2	2	5	4	3	4	5	5	3	3	2	3	5	4	3	3	3	3	3	4
Male	54	Junior_High	Private_NonProfit	Eastern	Urban	2	2	1	3	2	3	2	2	1	4	5	4	3	3	4	2	3	2	3	3	3	3	3	3	3	4	3
Male	54	Senior_High	Public_Key	Eastern	Urban	5	5	5	5	6	5	5	4	4	5	6	5	5	6	6	5	4	5	5	4	4	6	6	5	4	4	6
Female	41	Junior_High	Public_Key	Central	Urban	3	3	4	4	4	4	3	3	3	5	5	5	5	4	5	4	4	4	5	5	5	4	5	4	6	5	5
Male	47	Senior_High	Public_Regular	Eastern	Rural	3	4	4	4	5	5	4	4	3	6	4	5	5	5	5	4	4	5	5	6	4	4	4	4	6	6	6
Female	39	Senior_High	Public_Regular	Central	Urban	5	5	6	6	6	6	5	5	6	6	6	7	5	4	5	4	3	3	4	4	4	4	4	4	4	4	4
Male	45	Junior_High	Public_Regular	Eastern	Rural	3	3	4	5	4	4	4	4	4	5	6	4	6	6	5	4	4	3	7	6	7	6	6	6	7	7	7
Female	38	Primary_School	Private_ForProfit	Central	Rural	3	3	4	4	4	4	3	4	3	4	4	4	2	4	4	2	3	3	4	5	5	3	4	4	4	4	5
Male	26	Senior_High	Public_Key	Eastern	Rural	4	4	3	4	4	4	4	3	3	5	4	5	4	5	5	3	3	3	3	3	5	3	4	4	4	5	5
Female	35	Primary_School	Public_Regular	Eastern	Urban	2	2	2	3	2	4	2	3	1	3	3	3	5	4	4	3	2	2	4	3	4	3	3	4	5	6	6
Male	58	Junior_High	Public_Regular	Central	Urban	5	5	6	5	5	5	5	5	6	5	4	6	5	4	5	3	3	3	5	5	3	5	4	3	4	3	4
Female	58	Senior_High	Public_Regular	Eastern	Urban	4	3	4	5	4	5	4	3	4	4	5	4	3	4	3	1	2	3	4	4	4	3	3	4	6	5	5
Male	42	Primary_School	Public_Key	Eastern	Rural	4	4	3	4	4	4	4	3	3	4	5	5	4	4	4	4	3	3	4	3	4	4	3	3	4	5	5
Male	54	Junior_High	Private_NonProfit	Eastern	Urban	4	4	4	3	3	3	3	3	3	4	4	4	4	5	4	3	3	4	5	4	4	4	4	4	4	4	5
Male	39	Junior_High	Public_Key	Central	Urban	2	2	2	3	4	4	2	1	2	4	3	4	4	4	3	2	2	2	2	2	4	3	2	2	3	3	3
Male	51	Senior_High	Private_ForProfit	Eastern	Rural	3	4	4	3	4	4	2	3	2	4	3	5	4	5	5	2	2	3	4	4	5	4	4	4	5	5	4
Male	58	Senior_High	Public_Key	Western	Rural	3	3	2	2	3	3	2	2	2	3	3	3	2	4	3	2	2	3	1	2	2	3	3	2	3	1	2
Female	57	Senior_High	Public_Key	Eastern	Urban	3	4	5	4	4	4	3	4	2	5	3	4	4	5	4	3	3	4	3	3	4	4	3	3	5	5	5
Female	48	Primary_School	Public_Key	Eastern	Urban	5	5	5	5	4	5	3	4	4	5	5	5	5	4	4	4	4	3	5	5	5	4	5	4	4	5	6
Male	39	Senior_High	Public_Key	Eastern	Urban	4	3	3	4	3	3	4	3	3	3	3	4	3	3	2	3	3	2	5	5	5	3	2	3	3	4	4
Male	54	Primary_School	Public_Regular	Central	Urban	3	3	3	4	3	4	1	2	2	4	4	5	3	4	4	3	4	3	3	3	5	3	3	3	4	3	4
Male	41	Senior_High	Public_Regular	Eastern	Urban	2	4	3	4	4	3	4	3	4	4	4	4	4	4	4	3	2	3	5	4	5	5	4	4	5	5	5
Female	29	Senior_High	Public_Regular	Eastern	Urban	6	5	6	6	5	5	5	5	5	5	6	5	6	7	6	5	5	5	6	5	5	5	5	4	5	6	6
Female	53	Primary_School	Public_Key	Eastern	Urban	4	5	4	3	3	3	2	2	3	3	4	3	3	3	4	4	4	3	4	4	4	2	3	3	4	3	5
Female	28	Junior_High	Public_Key	Eastern	Urban	5	4	4	4	4	3	4	4	4	4	4	5	4	3	3	2	3	3	3	3	4	3	3	4	3	4	4
Male	34	Senior_High	Public_Key	Eastern	Urban	3	4	4	3	3	3	4	3	3	5	4	5	4	4	4	2	3	3	5	5	5	4	5	4	6	5	5
Male	41	Senior_High	Public_Key	Eastern	Rural	3	3	3	3	3	4	3	3	3	4	4	4	4	3	3	3	3	4	5	5	4	4	3	4	4	5	5
Male	34	Senior_High	Public_Regular	Eastern	Rural	5	4	4	6	5	6	5	5	4	5	4	4	4	4	4	2	3	3	5	5	4	2	2	3	4	4	4
Male	41	Senior_High	Private_ForProfit	Western	Rural	5	5	5	4	4	4	3	5	4	4	4	4	4	3	4	2	2	2	4	3	3	2	2	2	3	3	4
Male	44	Primary_School	Public_Key	Eastern	Rural	4	5	5	5	6	5	4	5	4	4	4	4	4	4	3	3	3	3	4	3	4	3	4	4	4	3	3
Male	48	Junior_High	Public_Regular	Central	Urban	4	5	4	4	4	5	4	4	4	6	5	6	3	3	3	2	3	2	4	3	4	3	4	4	3	4	4
Female	29	Primary_School	Public_Regular	Eastern	Rural	3	4	4	4	5	4	4	5	4	3	3	3	4	4	4	1	1	2	4	3	5	3	3	3	4	4	5
Male	58	Senior_High	Public_Key	Eastern	Urban	3	3	3	4	3	2	2	3	2	4	3	3	3	4	3	2	3	2	2	2	3	1	1	1	3	2	2
Female	30	Primary_School	Public_Regular	Western	Rural	5	5	5	5	5	5	4	4	5	4	4	4	4	4	5	2	2	4	6	4	4	3	4	4	3	5	4
Female	26	Senior_High	Public_Regular	Central	Urban	3	4	3	3	3	2	3	3	3	4	4	4	4	3	5	2	3	2	3	4	4	3	3	4	5	4	3
Female	37	Junior_High	Public_Key	Central	Rural	2	3	3	4	4	3	3	3	4	4	4	5	4	3	4	3	3	3	3	2	3	4	3	4	3	3	3
Male	35	Junior_High	Public_Key	Central	Rural	4	4	4	5	3	4	4	4	3	4	5	5	4	4	5	4	3	4	5	6	5	3	4	4	5	5	5
Female	47	Senior_High	Public_Key	Central	Urban	3	3	4	4	4	4	3	3	4	3	4	3	3	3	3	3	2	2	4	3	4	3	3	3	5	5	4
Male	40	Senior_High	Public_Key	Eastern	Rural	5	5	4	5	6	6	5	4	5	6	6	6	5	5	6	5	5	4	4	5	4	4	3	4	5	4	5
Female	55	Junior_High	Public_Key	Central	Rural	4	4	3	5	4	4	4	4	4	6	6	6	4	5	5	2	3	3	5	5	5	4	4	4	5	4	4
Female	35	Primary_School	Private_ForProfit	Central	Rural	2	2	1	3	3	3	1	2	2	3	4	3	2	3	3	2	2	3	4	4	4	4	4	4	5	5	5
Male	40	Primary_School	Public_Regular	Eastern	Urban	3	3	4	4	4	3	4	5	6	3	4	3	4	3	4	2	2	2	5	5	4	4	5	5	6	6	6
Male	32	Primary_School	Public_Regular	Central	Urban	3	3	4	4	4	3	3	4	3	3	4	3	3	4	4	2	2	3	4	4	5	3	4	4	3	4	4
Male	28	Junior_High	Public_Regular	Eastern	Rural	4	4	4	4	5	5	4	4	4	5	5	6	4	4	4	3	2	2	4	5	5	4	5	5	5	6	4
Male	28	Primary_School	Public_Regular	Central	Urban	5	5	4	4	5	4	3	4	4	3	5	5	5	4	4	3	3	2	4	4	5	3	3	3	4	2	4
Female	49	Primary_School	Public_Key	Eastern	Rural	5	4	3	5	4	5	3	4	3	4	5	4	4	6	5	3	3	3	5	5	4	6	5	6	4	5	5
Male	27	Senior_High	Public_Regular	Central	Urban	4	5	5	5	4	4	4	4	5	4	4	4	5	4	5	4	5	4	5	4	5	4	4	4	5	5	5
Female	56	Senior_High	Public_Key	Eastern	Urban	4	3	2	3	3	3	2	2	3	2	4	4	4	4	5	3	3	3	4	4	4	3	3	4	4	5	4
Male	27	Junior_High	Private_ForProfit	Eastern	Rural	3	3	3	4	5	4	4	4	3	4	5	5	4	4	4	3	3	2	4	4	3	5	3	3	4	4	4
Male	51	Senior_High	Public_Regular	Eastern	Rural	4	4	4	3	3	4	4	3	3	3	4	4	5	5	5	4	3	2	4	5	5	4	4	4	4	4	3
Female	53	Primary_School	Public_Regular	Central	Urban	4	4	4	5	4	4	3	4	4	5	4	5	4	4	4	2	4	3	4	5	4	4	3	3	5	4	4
Male	56	Senior_High	Public_Key	Western	Urban	4	4	4	3	4	4	3	2	3	5	4	4	3	4	3	2	3	2	4	4	4	3	3	3	3	2	3
Male	43	Senior_High	Public_Regular	Eastern	Urban	6	5	5	5	6	6	5	4	5	5	5	6	6	5	6	5	4	4	6	5	5	4	2	3	5	5	5
Female	45	Senior_High	Public_Key	Eastern	Rural	5	7	7	5	6	5	5	5	5	5	5	5	4	5	4	3	3	3	6	5	5	5	5	5	4	5	5
Male	29	Junior_High	Public_Key	Eastern	Urban	4	4	3	3	4	5	3	3	3	3	4	3	4	4	4	3	2	3	3	3	3	3	3	3	5	4	5
Female	42	Primary_School	Public_Key	Western	Urban	4	4	5	5	5	6	6	4	5	4	4	4	4	4	4	3	5	4	4	4	5	5	5	4	5	4	4
Male	52	Junior_High	Private_ForProfit	Western	Urban	4	4	4	4	5	4	4	4	4	6	5	5	6	6	7	5	5	4	6	6	5	4	4	3	5	6	6
Female	46	Primary_School	Public_Regular	Eastern	Rural	3	4	4	4	5	4	5	4	4	4	2	3	2	3	2	1	2	2	4	4	4	4	3	3	5	4	4
Female	45	Primary_School	Public_Key	Central	Urban	3	4	3	5	5	5	3	4	4	5	3	5	4	4	5	3	3	3	4	3	3	4	4	4	5	5	5
Female	30	Primary_School	Public_Regular	Central	Urban	3	3	3	3	3	3	3	3	4	4	5	4	2	3	2	2	2	2	3	2	3	2	2	2	3	3	4
Male	25	Primary_School	Public_Regular	Eastern	Urban	4	3	4	4	5	4	4	4	4	5	4	4	4	4	4	4	2	2	5	5	4	4	4	3	4	4	6
Female	29	Primary_School	Private_NonProfit	Central	Rural	5	4	4	5	5	4	4	5	4	4	5	4	4	4	4	4	2	4	5	4	4	4	4	4	4	4	4
Male	36	Primary_School	Public_Regular	Eastern	Urban	2	2	4	3	3	4	1	1	2	3	3	4	3	3	3	1	1	2	3	3	3	4	3	2	4	3	3
Male	50	Senior_High	Public_Regular	Central	Urban	4	4	4	4	4	5	4	3	3	4	3	4	4	4	4	2	2	3	3	4	3	4	3	4	5	5	5
Female	58	Senior_High	Private_ForProfit	Eastern	Urban	3	2	3	2	3	2	1	1	1	2	2	2	1	2	2	1	1	1	4	2	3	3	4	4	3	3	3
Female	38	Primary_School	Private_ForProfit	Central	Urban	4	4	4	3	3	4	3	3	2	6	5	5	6	6	6	3	3	3	5	5	5	5	5	5	5	5	5
Male	50	Senior_High	Public_Regular	Western	Rural	2	2	2	4	3	3	3	2	1	1	1	1	3	3	2	1	1	1	3	4	3	4	3	4	3	2	3
Female	51	Primary_School	Public_Regular	Eastern	Urban	3	3	5	5	4	4	3	4	4	4	4	4	4	4	3	3	2	2	5	4	6	4	4	3	4	4	4
Female	33	Junior_High	Private_ForProfit	Eastern	Rural	5	3	3	4	3	5	3	4	4	4	5	4	5	5	5	3	4	4	4	4	5	4	3	3	4	5	4
Female	50	Junior_High	Public_Regular	Central	Rural	4	3	4	4	4	4	5	4	4	5	4	5	5	5	5	2	2	3	6	5	5	4	5	5	5	5	6
Female	46	Primary_School	Private_ForProfit	Eastern	Rural	3	4	4	4	4	4	3	2	3	4	5	4	4	5	5	3	3	4	4	5	4	4	4	3	4	3	4
Male	54	Primary_School	Public_Regular	Eastern	Urban	4	4	4	4	4	4	3	3	3	5	5	4	4	5	4	3	2	3	4	4	4	4	4	4	4	4	5
Male	41	Primary_School	Public_Key	Central	Urban	4	4	4	5	5	6	5	5	5	4	5	5	4	4	5	4	3	3	6	5	5	4	5	6	5	6	6
Female	50	Junior_High	Private_NonProfit	Eastern	Urban	5	6	6	5	5	5	5	4	5	6	7	6	7	6	6	5	4	5	6	5	6	5	4	5	7	7	7
Male	60	Junior_High	Public_Regular	Central	Urban	3	3	3	3	3	4	3	2	4	5	4	4	3	4	4	2	3	1	4	3	4	5	5	4	4	4	5
Male	25	Senior_High	Public_Regular	Central	Urban	6	5	5	5	5	5	4	5	3	5	4	5	5	5	6	3	3	4	4	4	4	3	4	4	4	3	4
Male	32	Senior_High	Private_NonProfit	Central	Rural	4	4	3	5	5	3	3	2	3	3	4	4	4	2	4	1	2	2	3	3	3	4	3	3	4	4	4
Male	59	Primary_School	Private_ForProfit	Eastern	Urban	2	2	2	2	2	2	2	1	2	3	3	2	3	2	3	3	3	3	1	1	1	1	1	1	2	2	2
Male	39	Primary_School	Public_Regular	Eastern	Rural	4	3	4	5	4	4	6	4	5	4	4	4	4	3	4	3	3	2	4	5	3	4	4	5	4	4	5
Female	46	Senior_High	Public_Regular	Eastern	Rural	5	4	4	4	4	5	3	4	3	2	2	2	2	2	2	3	2	2	3	4	4	4	4	3	5	5	6
Male	38	Primary_School	Public_Key	Eastern	Rural	4	5	3	3	4	4	2	3	3	5	5	5	6	5	6	3	3	3	4	4	4	4	4	5	4	5	4
Male	50	Junior_High	Private_ForProfit	Eastern	Urban	3	4	3	4	4	4	4	4	4	4	4	4	4	4	3	2	3	3	5	5	4	3	4	3	5	5	5
Female	52	Primary_School	Public_Key	Eastern	Rural	4	5	5	5	5	6	5	4	4	5	4	5	6	5	4	3	5	5	3	3	3	3	4	5	5	5	4
Female	47	Primary_School	Private_NonProfit	Central	Rural	1	3	2	2	1	3	3	1	2	2	2	3	3	3	4	2	2	2	4	3	3	3	3	2	3	3	3
Male	38	Primary_School	Private_NonProfit	Eastern	Urban	4	4	4	4	3	4	3	3	4	5	5	5	5	4	5	2	3	3	4	4	4	3	3	3	4	4	4
Female	48	Senior_High	Private_ForProfit	Eastern	Urban	3	2	2	3	3	2	1	2	2	2	2	3	1	2	3	1	1	2	2	1	1	1	1	2	3	2	3
Female	26	Junior_High	Public_Key	Western	Rural	3	4	3	5	4	4	3	4	2	4	4	4	3	3	4	3	3	3	5	5	5	4	2	4	4	4	4
Female	50	Junior_High	Public_Regular	Eastern	Urban	4	3	4	4	4	4	3	3	3	4	5	3	3	4	4	3	3	3	3	3	3	2	3	3	5	3	4
Female	38	Junior_High	Private_NonProfit	Central	Urban	2	2	2	3	3	2	1	1	1	2	3	3	4	2	2	2	2	2	1	1	1	1	1	1	2	2	1
Female	31	Junior_High	Public_Regular	Western	Rural	2	2	3	4	5	4	1	2	3	4	5	4	3	3	3	2	2	2	4	5	2	3	3	3	3	3	4
Female	27	Junior_High	Private_NonProfit	Eastern	Rural	4	5	4	6	6	5	5	4	4	4	5	4	3	4	4	4	4	3	3	5	4	2	4	3	5	4	5
Male	47	Junior_High	Public_Regular	Eastern	Rural	4	4	3	5	3	4	3	4	3	5	4	5	4	4	5	4	2	2	3	4	4	3	3	4	4	4	3
Female	42	Primary_School	Private_ForProfit	Eastern	Urban	3	4	4	4	4	4	5	3	4	3	3	4	4	4	4	2	3	2	3	4	3	4	4	3	3	3	3
Female	59	Primary_School	Public_Key	Central	Urban	3	3	3	2	3	2	2	3	2	2	2	3	2	3	1	1	3	2	4	3	2	4	3	4	3	3	3
Female	39	Senior_High	Private_NonProfit	Central	Rural	6	5	5	6	6	5	4	3	4	4	5	5	5	5	5	4	4	4	4	5	5	5	5	5	5	6	5
Female	49	Senior_High	Private_NonProfit	Western	Rural	3	2	2	3	3	3	2	1	2	3	4	4	4	4	4	4	4	2	4	5	3	5	4	5	3	4	4
Male	52	Primary_School	Public_Key	Central	Urban	3	4	3	4	4	5	3	3	2	4	4	3	3	4	2	2	3	2	3	3	3	3	4	4	3	3	5
Male	34	Junior_High	Public_Regular	Eastern	Urban	4	4	4	5	5	5	4	4	4	5	5	4	6	6	6	4	4	5	5	5	5	4	4	4	6	6	6
Male	41	Senior_High	Public_Regular	Eastern	Rural	5	6	5	4	5	4	4	2	4	3	4	4	4	3	3	2	3	3	4	4	4	4	4	3	4	4	4
Female	46	Primary_School	Public_Regular	Eastern	Urban	2	3	3	3	3	2	3	2	3	3	4	3	3	3	3	2	1	1	4	5	4	2	3	3	4	4	4
Female	50	Junior_High	Public_Key	Eastern	Rural	5	6	6	5	6	5	5	5	4	6	6	6	5	5	5	5	6	5	5	4	4	4	4	4	4	5	4
Male	49	Primary_School	Public_Regular	Western	Urban	1	2	2	3	2	4	2	2	2	4	3	3	3	3	3	3	2	3	4	4	3	3	3	3	4	5	4
Male	41	Junior_High	Private_ForProfit	Central	Urban	2	4	2	3	4	5	4	4	3	4	4	5	4	4	5	3	4	4	5	6	5	6	5	5	5	5	5
Female	37	Junior_High	Private_ForProfit	Eastern	Rural	4	4	4	5	4	4	4	5	5	5	5	6	6	5	5	3	2	4	3	3	3	4	4	3	4	4	5
Female	44	Junior_High	Public_Regular	Eastern	Urban	4	3	4	5	5	5	5	4	4	4	5	5	5	5	4	3	4	5	4	3	4	4	4	5	5	5	4
Female	49	Primary_School	Public_Regular	Central	Urban	3	2	2	3	2	3	2	1	2	3	4	4	3	2	2	3	3	2	4	4	4	4	3	4	4	4	3
Female	28	Primary_School	Public_Regular	Eastern	Rural	3	3	5	3	4	4	3	3	2	5	5	5	5	4	4	3	4	3	4	4	3	4	3	4	5	5	5
Male	34	Junior_High	Public_Regular	Eastern	Urban	5	4	3	3	4	5	5	5	5	5	5	5	5	4	3	4	5	4	6	6	5	5	5	4	5	5	6
Male	27	Primary_School	Public_Key	Eastern	Urban	3	3	3	5	5	5	4	5	4	4	5	4	5	5	6	3	3	3	7	6	6	4	4	5	5	4	5
Male	42	Primary_School	Public_Regular	Central	Rural	3	3	2	2	2	3	2	2	2	5	4	5	4	4	4	2	1	1	5	5	5	4	3	3	5	5	5
Male	60	Junior_High	Private_ForProfit	Western	Rural	2	2	1	3	2	3	3	3	2	3	3	4	2	2	3	2	2	1	4	4	5	3	3	4	3	4	4
Male	46	Primary_School	Private_NonProfit	Eastern	Urban	5	4	4	5	5	5	5	4	4	4	4	4	5	5	5	3	3	2	4	4	3	3	3	4	4	3	5
Male	58	Junior_High	Private_NonProfit	Eastern	Urban	3	4	3	4	3	3	4	4	3	5	6	6	4	5	5	3	4	3	3	2	3	1	2	2	3	3	2
Male	32	Senior_High	Public_Regular	Eastern	Urban	3	3	2	3	5	3	5	3	3	4	4	4	4	4	3	2	3	2	3	3	3	4	4	4	4	5	3
Female	43	Junior_High	Public_Key	Central	Urban	4	5	4	4	4	4	4	4	5	5	4	4	5	4	4	2	3	3	4	5	3	4	4	4	5	5	5
Female	30	Junior_High	Public_Key	Eastern	Rural	4	3	4	4	4	5	5	5	3	5	5	4	4	4	4	3	4	3	3	4	3	4	3	4	4	4	5
Female	50	Junior_High	Public_Regular	Central	Rural	6	6	6	6	6	5	5	5	5	6	5	5	6	5	5	4	3	4	5	6	5	5	6	5	7	7	7
Female	58	Primary_School	Public_Regular	Eastern	Urban	3	3	4	3	3	4	3	3	3	4	4	3	4	4	4	3	2	3	4	4	4	2	3	2	4	3	4
Female	30	Junior_High	Public_Regular	Central	Urban	3	3	4	5	5	5	3	4	3	4	2	4	3	3	3	2	3	2	4	4	4	3	2	3	3	4	3
Female	57	Senior_High	Public_Regular	Western	Urban	4	4	5	5	4	5	3	3	4	5	4	5	3	3	3	2	2	3	5	4	5	3	4	4	5	6	3
Male	46	Senior_High	Public_Regular	Eastern	Urban	4	4	5	4	5	4	5	3	4	6	6	5	5	5	6	3	4	4	5	5	6	5	5	4	5	5	5
Male	45	Primary_School	Public_Regular	Eastern	Rural	2	2	3	3	3	4	4	3	4	3	3	3	3	3	3	3	1	2	4	5	5	4	4	4	4	5	5
Female	30	Senior_High	Public_Key	Western	Urban	3	3	3	4	4	4	3	2	4	5	6	5	5	5	5	3	3	3	4	4	4	3	2	4	4	3	4
Male	30	Senior_High	Public_Key	Central	Urban	3	3	3	4	5	5	4	4	3	4	3	4	3	4	3	2	3	3	4	4	4	4	4	3	4	4	4
Female	28	Junior_High	Public_Key	Eastern	Rural	3	4	4	3	4	3	3	3	4	5	4	4	5	2	3	2	3	3	4	4	5	4	4	5	5	4	3
Female	54	Primary_School	Public_Regular	Eastern	Urban	3	3	3	3	2	3	3	3	2	2	2	2	2	3	3	1	1	1	3	4	3	3	3	3	3	3	3
Male	35	Primary_School	Public_Regular	Western	Urban	1	2	3	3	3	3	1	1	3	4	4	4	4	3	4	4	3	3	3	3	4	4	3	3	4	4	4
Female	54	Primary_School	Public_Key	Central	Urban	2	2	2	4	4	4	2	2	1	5	4	3	4	3	3	3	3	3	3	3	2	2	2	1	3	2	3
Female	55	Senior_High	Private_ForProfit	Eastern	Urban	5	5	5	6	5	5	5	5	5	5	4	3	4	4	4	4	4	3	6	5	7	5	5	5	5	6	6
Male	48	Senior_High	Public_Regular	Central	Urban	5	5	5	6	5	5	4	4	4	5	6	5	4	5	3	4	4	4	6	5	5	6	5	6	6	6	5
Male	33	Primary_School	Public_Key	Central	Urban	4	4	4	4	4	4	3	2	1	2	1	1	2	3	2	1	1	1	2	2	2	1	1	1	2	1	2
Male	27	Senior_High	Public_Regular	Central	Rural	2	3	2	2	2	2	1	3	1	4	5	4	3	4	4	3	3	2	4	3	4	3	3	4	4	4	4
Male	55	Primary_School	Private_NonProfit	Central	Urban	3	2	3	3	3	3	1	2	2	4	3	3	3	3	4	2	2	2	3	4	2	3	3	3	3	3	3
Female	60	Junior_High	Private_ForProfit	Central	Rural	2	2	3	3	4	4	3	2	2	3	4	4	3	2	3	2	3	3	3	4	3	3	3	2	3	4	3
Female	48	Senior_High	Public_Key	Central	Urban	4	5	3	5	5	5	3	4	3	4	5	5	5	6	5	3	4	3	5	5	6	4	4	4	4	5	4
Male	55	Senior_High	Private_ForProfit	Eastern	Urban	3	2	3	3	3	3	4	3	3	5	5	5	4	4	5	3	2	3	4	3	4	4	4	3	4	4	5
Female	30	Senior_High	Public_Regular	Eastern	Rural	3	3	3	3	3	4	4	3	4	3	3	4	3	5	4	2	3	1	3	4	4	3	3	3	3	3	3
Male	26	Junior_High	Public_Key	Central	Urban	4	4	4	4	5	4	3	3	2	5	6	4	5	5	5	4	4	3	5	4	5	3	4	3	4	5	5
Female	44	Junior_High	Public_Regular	Central	Urban	4	4	3	4	4	3	4	4	4	3	2	3	2	2	2	2	2	1	3	3	2	2	3	3	3	5	3
Female	52	Senior_High	Public_Regular	Eastern	Rural	6	6	6	6	5	6	5	5	4	7	7	6	7	7	7	5	6	5	5	6	5	6	6	7	5	6	6
Female	35	Primary_School	Public_Key	Eastern	Rural	5	6	5	5	5	4	5	5	6	6	6	5	5	5	5	4	4	3	4	5	5	3	3	3	3	4	5
Male	28	Senior_High	Private_ForProfit	Eastern	Urban	3	4	3	4	5	5	4	3	4	4	4	3	3	4	4	3	2	3	4	5	4	5	4	4	4	4	4
Male	39	Senior_High	Public_Key	Eastern	Rural	4	3	4	4	3	4	3	3	3	5	4	4	4	5	3	3	2	3	5	5	5	6	5	5	4	5	4
Male	30	Primary_School	Private_NonProfit	Eastern	Rural	4	5	5	5	4	5	5	4	4	5	7	4	5	6	5	4	4	5	6	5	5	4	4	4	6	6	6
Female	54	Junior_High	Public_Regular	Central	Urban	3	4	3	4	4	3	2	2	3	5	5	4	3	4	3	2	3	4	5	4	5	4	5	5	4	4	5
Male	26	Junior_High	Private_ForProfit	Central	Urban	3	4	4	5	4	5	4	4	5	5	4	4	4	4	4	2	2	3	4	5	5	5	4	4	5	5	5
Female	39	Junior_High	Public_Key	Eastern	Rural	1	1	2	3	3	3	3	2	2	1	2	3	2	2	3	2	1	2	3	4	3	3	2	3	3	4	3
Female	35	Junior_High	Public_Regular	Eastern	Urban	5	5	3	5	4	4	4	4	3	4	3	3	3	3	3	3	3	3	4	5	4	5	4	4	6	5	6
Female	32	Primary_School	Public_Regular	Eastern	Urban	5	5	4	6	5	5	5	4	4	4	3	3	6	4	3	4	4	2	5	5	5	5	4	4	4	4	5
Female	50	Primary_School	Public_Key	Western	Rural	2	2	2	4	5	4	3	2	3	3	3	2	4	3	3	2	2	2	3	3	3	3	3	3	2	3	3
Male	29	Junior_High	Public_Key	Western	Urban	3	4	4	5	5	5	4	4	4	4	4	5	6	5	5	2	3	2	4	4	5	4	4	4	5	5	6
Male	30	Junior_High	Private_ForProfit	Eastern	Rural	3	2	2	4	4	2	2	2	2	4	3	4	4	3	3	3	2	4	3	4	3	4	2	3	3	4	4
Male	50	Senior_High	Public_Regular	Eastern	Urban	4	4	4	5	5	5	3	2	3	5	5	5	4	5	4	3	3	3	5	4	4	5	6	5	7	7	6
Female	28	Primary_School	Private_ForProfit	Eastern	Rural	3	2	3	3	3	4	3	3	3	3	4	4	3	3	4	3	2	3	5	5	4	4	3	4	6	5	6
Female	43	Primary_School	Private_ForProfit	Eastern	Urban	4	4	3	4	4	5	4	3	3	4	4	4	4	3	4	4	4	2	5	5	5	4	4	4	4	4	4
Female	44	Primary_School	Private_ForProfit	Eastern	Urban	4	3	3	4	4	3	4	3	4	5	5	5	4	4	4	2	3	3	4	5	4	4	4	4	5	5	5
Male	57	Primary_School	Public_Regular	Eastern	Urban	3	3	3	5	3	4	2	2	2	4	2	3	3	4	3	2	2	3	2	3	3	2	2	1	2	3	2
Female	44	Junior_High	Public_Key	Eastern	Urban	4	5	4	4	4	4	3	3	4	4	5	4	5	6	6	3	4	4	5	5	5	4	3	4	4	5	4
Female	36	Junior_High	Public_Regular	Eastern	Rural	2	3	4	2	3	4	3	3	2	2	3	2	2	2	2	1	1	1	2	2	2	2	2	2	4	2	2
Male	25	Junior_High	Public_Regular	Central	Urban	1	1	2	2	2	2	2	2	2	3	4	3	2	3	3	1	1	2	1	2	2	2	2	1	1	2	2
Female	50	Senior_High	Public_Key	Eastern	Urban	3	4	4	4	4	4	4	4	4	4	5	4	4	4	4	3	3	4	4	4	4	5	5	4	6	6	6
Male	38	Primary_School	Private_ForProfit	Eastern	Urban	3	2	2	2	2	1	2	2	1	4	3	3	5	3	5	3	3	3	5	4	4	2	2	4	4	3	3
Female	35	Primary_School	Private_ForProfit	Central	Rural	3	3	4	4	4	4	2	4	3	3	4	4	4	3	3	3	3	3	4	3	4	5	5	4	4	5	4
Female	60	Primary_School	Public_Key	Eastern	Urban	4	2	3	4	5	5	2	2	3	3	3	3	4	4	3	1	3	3	4	4	4	4	4	4	3	4	3
Male	37	Senior_High	Public_Key	Eastern	Urban	4	5	4	4	4	4	3	4	4	5	4	4	3	3	3	2	3	3	3	4	4	4	5	3	4	5	4
Male	27	Senior_High	Private_ForProfit	Eastern	Rural	3	3	3	5	5	5	3	3	4	5	5	6	5	4	4	4	4	3	5	4	3	3	4	4	5	5	6
Female	57	Primary_School	Private_ForProfit	Eastern	Urban	4	3	3	4	5	5	4	4	4	4	3	4	4	3	4	3	3	3	4	3	3	4	5	4	5	4	4
Female	30	Senior_High	Public_Key	Eastern	Rural	3	4	4	4	4	5	4	4	4	5	6	5	4	5	5	3	3	3	5	6	6	5	5	5	6	4	5
Male	34	Junior_High	Public_Regular	Central	Urban	3	3	2	3	3	3	3	3	2	3	3	3	3	3	2	3	2	3	2	3	3	1	2	1	2	3	4
Female	29	Senior_High	Private_NonProfit	Western	Rural	4	4	5	5	5	6	4	5	5	5	5	5	4	5	4	4	5	5	6	6	7	6	6	6	4	6	5
Female	47	Senior_High	Public_Regular	Central	Rural	5	4	4	4	4	4	3	3	4	5	5	5	4	5	5	4	4	3	4	4	4	4	5	4	5	5	5
Male	34	Primary_School	Public_Key	Central	Rural	5	4	5	4	4	4	4	3	5	5	6	5	4	6	4	4	4	4	5	5	5	5	5	4	5	4	5
Male	26	Primary_School	Private_ForProfit	Eastern	Urban	2	2	1	3	2	3	3	2	3	5	5	4	2	2	2	1	1	2	3	3	2	2	2	3	3	3	3
Female	37	Primary_School	Public_Regular	Central	Rural	4	3	3	3	4	4	3	2	3	2	4	3	3	3	3	1	2	2	5	4	4	3	4	3	4	4	4
Male	26	Primary_School	Public_Regular	Central	Urban	4	6	4	5	5	6	4	3	4	3	4	3	4	4	3	3	2	3	4	4	4	4	3	4	4	4	5
Female	44	Junior_High	Public_Key	Eastern	Urban	4	3	3	6	4	4	4	4	3	4	4	4	4	5	3	2	3	3	6	5	5	5	5	5	5	6	5
Female	25	Senior_High	Public_Key	Western	Rural	2	2	2	3	3	3	3	2	4	4	3	3	3	3	4	3	1	2	4	4	4	3	2	4	3	3	4
Male	33	Primary_School	Public_Regular	Eastern	Rural	4	5	5	4	4	4	4	5	4	3	5	3	4	2	4	3	3	3	5	5	6	4	6	4	5	5	6
Female	41	Senior_High	Public_Regular	Eastern	Rural	4	3	4	4	4	4	5	4	4	4	3	5	4	3	3	2	3	3	3	3	3	3	2	2	4	3	3
Female	33	Junior_High	Public_Key	Central	Urban	4	4	4	4	5	4	4	4	4	4	4	3	3	2	2	3	3	2	3	3	4	3	3	4	4	5	3
Male	35	Primary_School	Private_ForProfit	Central	Urban	4	4	4	5	4	5	3	4	3	4	3	5	3	3	4	3	2	1	3	3	2	3	3	3	3	3	2
Female	39	Primary_School	Public_Regular	Eastern	Urban	4	4	5	4	4	4	3	4	4	4	4	3	3	3	3	2	2	3	4	4	4	5	4	4	4	5	5
Male	48	Senior_High	Public_Regular	Central	Urban	6	5	6	5	5	4	6	5	4	5	5	4	5	4	4	4	3	3	4	3	4	4	4	5	4	5	5
Female	59	Primary_School	Public_Key	Eastern	Urban	5	5	4	6	5	7	4	4	4	5	5	4	5	5	6	3	4	3	5	5	5	4	5	4	4	3	4
Female	54	Junior_High	Private_ForProfit	Eastern	Rural	4	5	4	6	6	6	3	4	4	5	4	6	5	5	5	3	3	3	5	5	6	4	3	4	4	5	4
Female	55	Primary_School	Public_Regular	Eastern	Urban	3	4	4	3	4	3	2	2	2	4	4	4	3	3	3	1	1	2	4	4	4	3	4	2	4	5	4
Female	29	Senior_High	Public_Regular	Central	Urban	3	3	4	5	4	4	4	3	2	4	4	5	4	4	5	3	2	3	4	3	4	3	4	3	3	4	4
Male	38	Senior_High	Public_Key	Eastern	Rural	2	3	4	4	4	5	3	3	4	4	3	3	4	4	3	3	2	2	4	3	4	4	3	3	5	4	4
Female	35	Primary_School	Public_Regular	Eastern	Urban	5	4	4	6	6	6	5	4	5	5	4	4	4	4	4	4	4	3	5	5	6	4	5	3	5	5	4
Male	33	Junior_High	Public_Key	Eastern	Urban	4	4	3	4	5	4	4	3	4	5	5	5	5	5	5	4	4	4	6	7	7	5	5	5	7	6	5
Female	58	Junior_High	Public_Regular	Central	Rural	3	3	3	3	4	4	2	2	4	3	3	3	2	2	3	2	3	2	3	3	4	2	2	3	2	2	3
Female	36	Primary_School	Private_NonProfit	Central	Urban	1	2	1	2	2	3	1	1	2	3	3	2	1	1	2	1	1	1	2	3	3	3	2	3	3	3	3
Female	59	Primary_School	Private_ForProfit	Eastern	Rural	5	5	5	4	4	4	3	3	5	4	4	4	4	4	4	2	4	3	5	5	6	5	6	5	5	6	5
Male	59	Primary_School	Public_Regular	Eastern	Urban	4	4	4	6	5	4	3	3	3	4	4	5	4	4	4	2	1	2	2	2	2	3	3	5	4	4	4
Male	25	Junior_High	Public_Regular	Eastern	Urban	4	4	4	3	3	4	5	4	4	3	4	4	4	4	5	3	3	3	4	5	5	3	3	3	3	4	4
Female	46	Primary_School	Public_Key	Eastern	Urban	5	4	5	5	4	4	4	4	3	4	4	5	4	6	5	3	2	2	4	4	4	5	4	4	4	4	4
Female	53	Primary_School	Public_Regular	Eastern	Urban	4	4	3	4	5	4	3	3	4	4	5	5	7	5	5	3	4	4	5	4	3	4	3	4	3	3	3
Male	32	Primary_School	Public_Key	Central	Urban	5	4	5	4	4	4	4	4	4	4	5	5	4	5	5	5	3	4	6	6	6	6	5	5	7	6	7
Male	35	Senior_High	Private_ForProfit	Western	Rural	4	5	4	6	5	6	5	4	6	4	5	4	5	6	5	4	4	5	5	4	5	5	4	3	5	5	5
Female	38	Senior_High	Private_ForProfit	Eastern	Rural	4	4	4	5	5	5	4	4	5	5	4	5	4	4	3	5	5	5	7	5	6	4	5	4	5	5	5
Male	54	Senior_High	Public_Key	Central	Urban	4	4	3	4	4	4	3	3	4	5	5	5	5	4	3	3	4	6	4	4	3	3	4	4	5	5	5
Female	59	Junior_High	Private_NonProfit	Eastern	Rural	4	4	5	5	4	4	3	3	3	4	5	5	3	3	4	2	2	3	4	5	5	3	2	3	3	4	3
Female	45	Junior_High	Public_Regular	Central	Rural	5	3	5	3	4	4	4	4	4	5	5	4	3	3	2	3	2	2	4	5	4	5	4	4	5	4	6
Male	29	Junior_High	Public_Regular	Western	Rural	6	5	5	6	4	6	5	5	5	5	5	4	5	5	5	4	3	3	3	4	3	2	3	4	4	3	4
Male	43	Senior_High	Public_Key	Eastern	Urban	4	4	3	5	4	4	3	3	2	2	3	3	2	3	2	1	1	3	4	4	4	4	5	5	4	5	4
Male	38	Senior_High	Public_Key	Central	Urban	3	4	5	2	3	2	3	3	3	3	4	4	3	3	3	1	1	1	3	4	5	3	3	4	3	4	3
Female	50	Junior_High	Private_ForProfit	Eastern	Urban	2	2	2	3	2	2	2	2	3	3	4	3	3	2	3	2	2	2	4	3	4	3	2	2	3	3	4
Female	28	Senior_High	Public_Regular	Eastern	Urban	4	3	4	3	5	4	4	5	4	3	4	3	4	3	3	1	3	3	4	4	3	4	4	3	3	3	4
Male	49	Primary_School	Private_NonProfit	Eastern	Rural	5	5	5	5	6	5	5	5	5	6	6	6	5	5	6	4	3	3	4	5	4	4	4	3	4	5	5
Female	49	Junior_High	Public_Regular	Central	Urban	3	4	3	4	4	3	3	3	3	4	4	4	3	3	3	1	2	2	3	3	2	3	3	2	3	4	4
Male	42	Primary_School	Public_Regular	Central	Urban	4	3	3	4	5	4	4	3	4	3	4	3	4	4	3	2	2	2	4	4	3	4	3	4	3	4	4
Female	32	Primary_School	Public_Regular	Central	Urban	3	3	3	5	5	4	4	4	4	4	4	4	3	3	3	2	3	1	3	4	3	3	2	2	4	3	3
Female	38	Senior_High	Public_Regular	Eastern	Urban	4	4	3	4	4	5	4	3	4	4	4	5	5	5	6	4	4	4	5	5	5	4	5	4	4	5	4
Female	56	Junior_High	Public_Key	Central	Rural	4	5	4	5	5	6	4	3	4	5	5	5	5	5	5	4	3	3	5	4	4	4	5	3	4	5	5
Male	57	Senior_High	Public_Regular	Eastern	Urban	3	3	3	4	3	4	4	3	4	4	3	3	3	4	3	2	2	2	3	3	3	3	3	3	4	5	4
Female	47	Primary_School	Public_Regular	Central	Rural	2	2	2	3	3	3	1	3	2	3	3	4	4	4	4	3	3	2	3	3	4	4	3	3	3	3	3
Female	39	Senior_High	Private_ForProfit	Eastern	Urban	4	5	5	4	4	4	3	4	3	4	5	5	4	4	3	4	3	2	4	4	5	5	4	4	4	5	5
Female	57	Senior_High	Public_Regular	Central	Urban	4	4	4	4	3	4	3	3	3	5	5	6	5	5	5	5	4	4	5	5	5	4	3	4	5	5	5
Male	49	Senior_High	Public_Key	Eastern	Urban	4	3	3	3	3	3	3	3	3	4	4	5	1	2	2	2	2	2	5	4	4	5	4	5	4	5	4
Male	41	Junior_High	Public_Regular	Eastern	Urban	3	3	2	2	3	2	3	4	4	4	3	3	3	2	3	1	1	1	4	4	4	4	3	3	4	3	3
Female	57	Senior_High	Public_Regular	Central	Urban	4	4	4	3	4	3	2	3	2	5	4	5	4	4	3	3	3	3	4	4	5	3	3	4	4	4	4
Female	26	Junior_High	Private_ForProfit	Central	Urban	4	3	4	5	6	4	3	2	3	4	5	4	4	5	3	3	2	3	2	3	3	3	2	4	3	3	2
Female	38	Primary_School	Public_Regular	Western	Urban	4	3	3	4	3	4	4	3	2	3	4	4	4	4	5	2	2	2	5	4	4	3	4	4	4	5	4
Female	30	Primary_School	Public_Regular	Eastern	Rural	5	5	4	5	5	5	4	4	4	4	4	5	6	5	5	3	3	3	4	4	4	4	3	3	4	4	5
Male	30	Primary_School	Public_Regular	Central	Urban	5	4	4	4	4	4	2	2	3	4	4	4	4	5	2	4	3	3	4	4	4	4	3	4	4	4	4
Female	27	Junior_High	Public_Key	Eastern	Urban	5	4	4	6	6	6	4	5	5	5	5	6	6	5	5	3	3	4	4	6	5	2	3	3	4	4	4
Male	31	Senior_High	Public_Key	Eastern	Rural	5	4	4	5	5	5	5	5	4	3	4	3	3	4	3	3	3	3	4	3	3	4	4	4	5	4	4
Female	32	Senior_High	Public_Key	Central	Rural	3	4	4	4	3	3	3	3	3	2	3	2	4	3	3	2	3	2	2	3	2	2	3	2	3	4	4
Male	39	Primary_School	Private_NonProfit	Eastern	Urban	3	3	2	3	3	3	2	2	2	4	3	3	4	3	3	2	2	3	3	4	4	2	3	3	4	4	3
Female	53	Senior_High	Public_Regular	Western	Urban	2	2	3	2	2	1	2	3	2	3	3	3	2	4	3	1	1	2	3	3	3	2	2	2	3	3	4
Male	57	Primary_School	Private_ForProfit	Central	Rural	3	3	3	3	3	4	2	2	2	4	4	4	4	4	4	3	4	4	4	4	5	3	3	4	5	4	4
Male	54	Primary_School	Public_Key	Eastern	Rural	4	3	2	4	4	5	4	4	4	4	4	4	4	3	4	3	3	3	5	3	5	3	3	3	4	5	4
Female	51	Junior_High	Public_Regular	Central	Rural	5	4	5	4	4	4	4	5	4	6	5	6	4	3	5	4	3	2	5	5	5	3	3	3	4	5	4
Male	60	Junior_High	Private_ForProfit	Eastern	Urban	3	3	3	3	4	4	4	5	4	3	4	4	4	4	3	2	3	2	5	4	5	4	4	3	4	4	4
Female	53	Senior_High	Public_Key	Western	Urban	3	3	4	5	5	5	4	5	4	4	4	4	4	3	3	3	4	3	5	5	5	5	4	4	6	5	5
Female	57	Primary_School	Public_Key	Western	Rural	4	3	3	4	3	3	3	3	3	3	3	3	3	3	4	2	3	3	3	3	4	3	4	4	4	4	3
Female	51	Senior_High	Private_ForProfit	Eastern	Urban	3	3	3	4	4	4	3	4	4	5	5	4	5	4	4	2	3	2	5	5	5	5	4	5	5	5	5
Female	57	Senior_High	Private_ForProfit	Eastern	Rural	2	2	2	3	3	3	2	3	2	4	4	4	3	4	4	4	4	2	4	4	3	2	3	2	4	4	5
Female	28	Junior_High	Private_ForProfit	Central	Urban	4	5	4	5	6	5	5	6	4	4	4	4	5	5	4	2	2	3	5	4	5	4	5	5	5	5	5
Male	46	Junior_High	Private_ForProfit	Eastern	Urban	3	3	4	4	5	5	3	3	3	5	6	5	4	4	4	2	3	3	5	4	5	6	6	6	5	5	5
Male	26	Senior_High	Public_Regular	Eastern	Urban	4	5	5	6	5	5	4	5	4	5	5	5	4	4	4	4	4	4	4	5	5	4	4	5	5	5	4
Female	34	Primary_School	Public_Regular	Eastern	Rural	2	3	3	4	4	4	2	2	3	3	3	3	3	3	3	2	2	2	3	3	3	4	4	3	4	4	4
Female	29	Senior_High	Public_Regular	Eastern	Rural	6	6	5	5	6	5	6	5	5	5	5	6	4	5	4	4	3	3	5	6	5	6	5	6	7	6	6
Female	34	Primary_School	Public_Regular	Central	Urban	3	2	3	3	3	3	3	2	2	3	4	4	4	4	4	2	2	2	3	3	4	3	3	4	4	5	3
Male	57	Senior_High	Public_Regular	Eastern	Rural	3	4	3	3	4	4	4	3	2	6	6	5	5	5	4	4	5	3	4	3	3	2	3	3	3	3	3
Male	37	Senior_High	Private_NonProfit	Eastern	Rural	5	5	5	5	5	6	5	6	5	5	5	5	5	5	4	4	5	4	6	6	5	5	5	4	5	4	5
Female	55	Primary_School	Public_Key	Central	Urban	4	4	4	5	6	5	3	4	5	5	5	6	5	4	5	3	4	3	5	4	4	3	4	4	4	4	4
Female	60	Senior_High	Public_Regular	Eastern	Rural	5	5	6	5	5	4	4	5	5	5	4	5	5	5	4	3	4	4	4	4	4	2	4	3	3	3	4
Female	48	Junior_High	Public_Regular	Central	Urban	3	2	3	4	4	4	4	3	5	4	5	4	4	4	5	2	3	3	2	3	3	3	3	3	4	4	5
Female	39	Primary_School	Public_Key	Eastern	Urban	3	2	3	4	3	3	4	3	3	4	3	3	4	3	4	2	3	2	4	4	4	4	4	3	4	4	4
Male	53	Junior_High	Public_Regular	Eastern	Rural	3	2	3	3	3	2	3	2	2	4	3	4	3	2	3	2	3	2	4	4	3	3	2	3	5	4	4
Male	32	Primary_School	Public_Regular	Eastern	Rural	4	3	4	1	3	3	3	4	3	4	3	4	4	4	4	2	2	1	4	3	2	2	2	3	4	3	4
Female	29	Senior_High	Public_Key	Eastern	Urban	2	2	3	3	3	4	3	2	3	5	5	5	5	5	4	3	4	3	6	6	6	3	5	4	5	5	4
Female	53	Junior_High	Public_Regular	Central	Urban	4	4	4	6	5	6	5	5	5	4	5	4	4	5	4	3	3	4	4	4	4	3	3	4	4	5	5
Male	28	Senior_High	Public_Key	Western	Urban	4	4	4	4	4	3	4	3	4	4	4	3	4	4	3	1	1	1	4	5	4	4	4	4	3	4	3
Female	36	Primary_School	Public_Regular	Western	Rural	2	2	2	3	2	4	2	2	2	3	3	3	5	4	5	2	3	2	4	4	4	4	3	3	5	5	4
Female	26	Junior_High	Private_ForProfit	Central	Urban	5	3	4	6	6	5	3	5	4	5	5	6	4	5	4	3	3	3	4	6	5	5	5	5	5	5	5
Male	51	Primary_School	Private_NonProfit	Eastern	Rural	4	3	2	5	4	4	4	3	4	3	3	4	4	4	4	2	3	2	4	5	4	5	3	4	4	4	4
Female	55	Primary_School	Public_Regular	Central	Urban	3	3	3	4	3	3	2	2	2	5	4	5	5	4	4	2	2	2	5	4	4	3	3	2	5	5	5
Male	60	Junior_High	Public_Regular	Central	Urban	5	5	5	5	5	5	4	4	4	5	4	5	4	5	3	2	3	4	4	5	5	4	4	4	5	6	5
Male	60	Junior_High	Private_ForProfit	Central	Rural	4	5	3	4	4	4	4	5	4	5	5	5	4	3	4	3	3	3	4	5	4	4	4	5	7	6	6
Male	50	Primary_School	Private_ForProfit	Eastern	Rural	2	1	2	3	3	4	2	1	2	1	2	2	1	1	2	1	1	1	4	3	4	4	4	4	2	4	4
Female	51	Senior_High	Private_ForProfit	Eastern	Urban	4	4	4	3	4	3	3	2	3	3	4	3	4	5	5	3	4	3	4	4	4	4	3	3	5	4	4
Female	29	Junior_High	Public_Key	Western	Urban	4	4	4	3	3	3	3	3	3	4	3	4	4	4	4	3	4	3	3	4	4	5	5	4	4	4	4
Female	44	Senior_High	Public_Key	Central	Urban	5	4	5	5	5	5	4	3	3	5	5	5	4	3	4	3	3	3	5	5	5	4	3	4	4	4	4
Male	35	Senior_High	Public_Key	Central	Urban	5	3	4	4	4	4	3	3	3	6	6	6	5	4	5	3	4	3	5	4	4	4	4	5	4	5	5
Male	34	Primary_School	Public_Key	Central	Rural	4	5	4	5	5	5	4	4	4	6	5	7	6	5	6	3	4	3	4	5	4	5	5	6	6	6	5
Female	30	Junior_High	Private_ForProfit	Eastern	Urban	5	7	5	5	5	6	5	6	5	5	4	4	4	4	6	3	4	4	4	4	4	4	4	4	3	5	4
Female	32	Junior_High	Private_ForProfit	Eastern	Rural	3	4	5	4	5	4	3	2	3	6	5	5	6	5	5	3	4	3	4	5	5	4	4	4	4	5	6
Male	47	Primary_School	Public_Key	Central	Urban	5	5	4	4	4	4	4	4	4	4	4	5	4	5	5	3	3	3	4	3	4	3	3	4	4	4	4
Female	50	Primary_School	Public_Regular	Eastern	Urban	5	4	4	5	5	5	5	6	4	4	4	4	3	3	3	3	3	3	3	4	3	3	3	3	4	4	4
Male	36	Primary_School	Public_Regular	Eastern	Urban	3	5	5	4	3	4	4	3	4	5	4	5	4	4	5	5	3	3	5	4	5	4	3	3	5	4	4
Male	50	Senior_High	Public_Key	Western	Rural	4	3	4	5	5	4	4	5	4	4	5	5	5	4	4	4	3	4	3	3	3	2	3	4	4	4	4
Male	37	Junior_High	Public_Regular	Eastern	Urban	4	4	4	5	5	5	4	4	4	4	5	5	4	3	3	2	2	3	3	3	3	3	4	3	4	4	3
Male	42	Junior_High	Public_Regular	Eastern	Rural	4	4	4	4	3	3	2	3	2	2	2	3	3	3	2	1	1	1	4	3	5	4	3	4	3	4	4
Male	49	Primary_School	Public_Regular	Eastern	Urban	4	4	4	5	4	4	4	4	4	5	5	5	5	4	4	3	4	4	5	6	5	4	5	4	5	6	5
Female	57	Primary_School	Private_ForProfit	Central	Urban	4	4	4	4	5	4	4	4	4	3	3	4	4	4	4	2	3	2	4	4	3	3	3	3	4	3	4
Female	36	Primary_School	Public_Regular	Eastern	Rural	4	4	3	5	5	5	3	4	2	3	3	4	5	5	4	3	3	3	6	6	6	4	4	4	6	5	5
Female	60	Senior_High	Public_Key	Eastern	Urban	3	3	3	3	3	3	3	3	3	3	3	3	2	3	2	2	2	1	2	3	3	1	2	2	4	4	4
Male	28	Junior_High	Public_Key	Eastern	Urban	3	5	4	4	4	4	4	4	4	4	4	5	3	4	4	2	3	2	6	5	5	5	5	6	5	4	4
Male	29	Junior_High	Private_ForProfit	Central	Rural	3	2	2	2	3	3	3	2	2	3	3	4	4	3	5	3	3	2	5	5	5	4	4	3	4	4	4
Male	32	Junior_High	Public_Regular	Eastern	Urban	4	4	4	4	4	4	3	3	4	6	7	7	6	5	5	4	4	6	6	5	5	4	4	4	5	5	5
Female	52	Primary_School	Private_ForProfit	Central	Urban	3	4	3	4	2	3	3	3	3	5	4	5	4	3	3	2	1	2	3	4	3	3	3	3	4	3	4
Female	55	Senior_High	Public_Regular	Western	Urban	4	4	3	4	5	4	2	3	3	5	5	5	4	4	4	3	3	2	4	4	4	4	4	4	4	4	5
Male	33	Senior_High	Private_NonProfit	Central	Rural	4	4	4	4	4	5	5	4	4	5	4	5	3	4	3	2	2	2	6	5	5	4	4	3	5	5	6
Male	53	Junior_High	Public_Key	Eastern	Urban	5	6	5	6	6	6	4	5	6	6	6	6	4	4	5	5	4	4	6	6	6	5	5	5	6	6	6
Female	38	Junior_High	Private_ForProfit	Eastern	Rural	2	3	2	3	3	3	3	4	3	4	4	3	3	3	3	2	1	1	4	4	3	3	3	3	4	5	4
Male	46	Primary_School	Public_Regular	Eastern	Urban	1	3	1	3	3	3	2	2	2	3	3	4	4	2	2	3	2	1	3	3	2	3	3	2	4	4	3
Male	35	Senior_High	Private_ForProfit	Eastern	Urban	4	3	4	3	3	4	3	3	2	3	4	4	4	4	3	2	2	3	5	5	3	3	3	3	4	5	3
Male	47	Primary_School	Public_Regular	Eastern	Urban	3	4	3	5	4	4	5	4	4	5	4	4	4	3	3	3	2	3	3	3	4	3	4	4	3	4	3
Male	25	Senior_High	Public_Key	Eastern	Rural	4	4	3	4	4	2	3	3	3	4	5	4	4	4	5	4	3	3	5	3	5	5	4	4	4	5	4
Female	45	Junior_High	Public_Key	Central	Rural	5	4	5	5	5	5	4	5	6	4	4	4	4	4	4	3	3	3	4	3	4	3	3	3	4	4	4
Female	50	Senior_High	Private_ForProfit	Eastern	Urban	2	4	3	3	4	3	4	3	3	4	5	4	5	4	3	4	3	4	3	4	3	4	3	4	4	5	4
Female	60	Junior_High	Public_Key	Eastern	Rural	2	2	3	2	3	2	2	1	1	4	4	5	3	3	3	2	2	3	4	4	2	4	3	3	5	4	4
Male	47	Junior_High	Public_Key	Eastern	Urban	3	4	3	4	5	3	2	3	3	5	6	5	5	5	5	3	3	4	4	4	4	3	3	3	3	4	4
Female	25	Primary_School	Public_Regular	Western	Rural	4	4	4	2	4	4	4	4	4	4	4	5	4	4	4	4	3	3	5	4	4	6	6	4	6	6	5
Female	39	Primary_School	Public_Regular	Central	Urban	2	3	3	4	3	3	2	3	2	3	2	3	4	3	3	1	1	1	4	4	4	2	3	3	5	4	4
Male	45	Senior_High	Private_NonProfit	Eastern	Rural	5	5	5	6	6	5	5	5	5	5	5	5	5	4	4	4	5	3	4	5	4	5	5	5	5	5	6
Female	33	Senior_High	Public_Regular	Central	Urban	4	3	3	3	4	5	4	4	4	4	3	4	3	3	3	2	2	3	4	5	4	3	4	5	5	5	5
Female	33	Junior_High	Public_Regular	Central	Rural	3	4	5	5	5	5	5	3	4	6	7	7	5	6	6	5	5	5	5	5	5	6	5	3	5	5	5
Female	34	Senior_High	Public_Regular	Central	Rural	5	4	5	5	6	5	5	3	3	5	5	5	5	5	4	3	4	4	5	6	5	5	5	5	4	5	5
Male	50	Junior_High	Private_ForProfit	Eastern	Urban	2	1	2	2	3	2	2	1	1	2	3	1	1	1	2	1	1	1	3	3	2	3	2	2	2	3	3
Female	59	Senior_High	Public_Regular	Central	Urban	2	2	3	3	3	3	2	2	3	4	4	4	3	4	5	4	3	3	1	3	2	3	3	3	3	4	2
Male	49	Primary_School	Public_Regular	Eastern	Urban	3	3	4	4	4	4	2	3	3	3	3	4	3	2	2	1	1	1	3	2	3	4	3	4	4	3	4
Female	50	Senior_High	Public_Key	Central	Rural	4	4	5	2	3	3	5	5	5	4	4	3	4	3	3	2	2	2	4	5	4	3	3	3	5	5	4
Male	35	Primary_School	Public_Regular	Central	Urban	5	5	5	6	6	5	6	5	5	6	6	6	6	6	6	5	5	6	5	5	5	5	7	5	6	4	4
Female	26	Junior_High	Public_Key	Eastern	Urban	5	5	5	4	5	5	4	5	5	4	5	4	4	4	4	3	3	3	5	4	4	6	5	5	5	4	4
Female	31	Primary_School	Public_Key	Central	Urban	2	3	3	3	3	3	2	3	3	3	3	3	3	3	2	1	1	1	4	3	4	3	3	2	3	3	3
Male	42	Junior_High	Private_ForProfit	Eastern	Urban	6	6	6	5	5	6	5	5	5	5	6	6	5	6	5	5	4	5	3	5	4	5	5	6	4	4	5
Female	51	Junior_High	Public_Key	Central	Rural	3	3	3	4	4	3	3	4	3	4	4	3	4	3	4	2	3	3	5	5	5	4	4	4	5	5	4
Female	58	Junior_High	Private_ForProfit	Eastern	Urban	3	4	4	4	4	4	3	3	3	5	5	5	4	4	4	4	3	3	5	5	6	3	5	4	5	4	5
Female	51	Junior_High	Public_Regular	Central	Urban	5	5	3	5	4	5	4	4	3	4	6	4	4	5	5	1	3	2	5	5	4	3	4	5	6	4	5
Female	41	Junior_High	Private_ForProfit	Eastern	Rural	4	4	4	5	5	5	4	5	5	5	5	6	5	4	4	4	3	4	4	6	6	4	5	5	5	5	5
Female	48	Primary_School	Public_Key	Western	Urban	4	4	3	4	5	4	3	3	3	5	4	5	5	5	5	4	4	4	4	5	3	3	3	4	5	6	5
Female	49	Junior_High	Public_Regular	Eastern	Urban	5	4	4	6	6	5	5	4	4	4	5	4	5	6	4	3	2	3	3	3	4	4	3	3	5	5	4
Female	31	Primary_School	Public_Regular	Eastern	Urban	4	5	4	5	5	5	4	5	4	3	4	3	3	3	3	2	3	3	5	5	5	5	4	4	5	4	4
Female	30	Junior_High	Public_Regular	Eastern	Rural	2	2	2	2	2	3	3	2	2	3	3	3	4	3	4	1	1	1	3	3	2	3	3	2	3	3	3
Female	48	Primary_School	Private_NonProfit	Central	Rural	4	4	3	4	3	3	3	3	2	5	5	5	5	4	5	3	4	3	5	5	6	4	5	4	4	5	6
Male	57	Senior_High	Public_Regular	Central	Urban	5	3	4	4	2	5	3	3	4	4	3	4	5	5	4	2	2	1	4	4	3	4	4	5	3	3	3
Male	53	Primary_School	Public_Key	Central	Urban	4	3	4	4	3	6	4	4	5	4	5	4	4	5	5	4	3	4	5	5	4	5	4	4	6	6	5
Female	46	Senior_High	Public_Key	Central	Urban	4	3	3	4	3	3	3	4	4	6	6	6	5	6	4	3	4	3	4	4	5	4	5	6	5	6	6
Female	50	Junior_High	Public_Regular	Central	Urban	2	3	3	2	3	2	2	2	3	4	5	3	4	3	4	2	2	2	3	3	3	3	3	3	3	3	4
Male	52	Senior_High	Public_Key	Eastern	Rural	5	5	4	5	5	4	4	5	5	4	5	4	5	4	4	4	5	5	6	4	6	6	5	6	7	7	7
Male	45	Senior_High	Public_Regular	Eastern	Rural	5	4	5	4	5	4	4	4	3	5	4	4	4	4	3	2	2	3	4	3	3	4	2	3	4	5	5
Female	31	Primary_School	Private_ForProfit	Central	Urban	2	3	3	5	4	4	2	3	3	4	4	4	5	3	3	2	3	2	4	6	5	4	4	4	5	5	5
Male	41	Primary_School	Public_Key	Eastern	Urban	3	2	2	4	5	4	2	3	3	5	4	4	3	3	4	2	2	3	5	5	4	3	4	3	3	4	4
Male	44	Primary_School	Public_Regular	Western	Rural	5	4	4	5	5	5	5	4	4	5	5	5	5	5	5	5	4	4	5	5	5	5	6	5	6	5	5
Female	44	Primary_School	Public_Regular	Eastern	Urban	3	3	2	2	2	3	3	2	2	3	3	3	3	5	3	4	3	2	2	3	2	3	2	3	3	4	4
Female	46	Junior_High	Public_Key	Eastern	Urban	4	3	3	4	4	3	2	2	2	6	6	6	5	4	5	4	4	4	5	4	5	5	4	4	4	5	5
Female	52	Senior_High	Public_Regular	Western	Urban	2	2	3	2	2	3	1	2	1	3	4	2	3	3	3	2	2	2	3	3	3	3	3	2	3	2	2
Female	31	Primary_School	Public_Regular	Eastern	Rural	4	4	3	5	4	4	3	4	4	4	3	3	4	3	4	2	2	2	5	4	4	3	4	2	3	5	4
Female	25	Primary_School	Public_Key	Central	Rural	3	4	3	4	3	4	3	3	3	3	4	4	3	4	4	3	3	3	3	3	4	3	3	3	5	4	4
Male	56	Primary_School	Public_Regular	Eastern	Rural	4	3	4	4	4	5	4	3	3	4	3	3	2	3	3	1	2	1	4	5	4	4	4	4	4	5	4
Female	37	Junior_High	Public_Regular	Central	Urban	4	4	5	4	3	4	4	4	4	5	5	6	6	6	6	4	4	4	6	5	6	5	5	5	4	5	6
Male	54	Junior_High	Public_Key	Western	Urban	3	3	2	5	3	3	2	2	2	4	4	4	3	4	3	4	3	3	3	3	3	3	4	3	2	4	3
Female	47	Senior_High	Private_ForProfit	Eastern	Rural	3	3	4	4	4	4	3	3	3	5	5	5	5	5	5	4	4	4	5	5	4	5	5	5	4	4	4
Female	43	Primary_School	Public_Key	Eastern	Rural	5	6	6	6	6	7	5	4	5	5	6	5	6	5	5	5	4	4	5	5	5	5	6	5	6	7	6
Male	56	Junior_High	Public_Key	Central	Urban	2	2	2	3	4	4	3	2	4	3	5	4	4	3	3	2	1	2	4	4	4	4	3	3	3	3	3
Male	54	Senior_High	Public_Regular	Central	Rural	5	3	5	5	5	5	4	5	4	4	4	3	5	3	2	3	3	4	6	6	6	4	3	4	3	4	4
Female	53	Junior_High	Public_Regular	Eastern	Urban	2	2	2	3	2	3	2	2	2	2	3	4	3	3	3	3	2	3	2	3	3	3	3	4	4	3	4
Male	53	Senior_High	Public_Regular	Eastern	Urban	4	5	5	4	4	4	3	3	4	3	3	3	3	4	4	4	3	2	5	4	4	3	3	3	4	6	4
Female	54	Senior_High	Private_ForProfit	Eastern	Urban	5	4	5	4	3	4	4	4	5	4	6	5	5	5	6	4	4	4	5	5	5	5	6	5	6	5	5
Female	40	Primary_School	Private_NonProfit	Eastern	Rural	4	4	5	5	6	5	4	4	4	5	5	5	5	5	6	4	5	5	4	5	5	4	4	5	6	4	5
Female	43	Primary_School	Public_Regular	Western	Urban	3	4	4	5	5	4	5	5	5	5	5	6	4	5	4	4	3	4	5	4	4	4	4	5	4	4	5
Female	42	Junior_High	Private_NonProfit	Western	Rural	4	4	4	6	5	5	4	5	4	6	5	5	4	4	4	5	4	3	5	5	5	4	5	5	5	3	4
Female	25	Primary_School	Public_Regular	Eastern	Urban	4	4	5	5	5	5	4	4	4	4	6	6	4	4	4	5	4	3	5	5	5	4	3	5	5	5	4
Female	38	Primary_School	Public_Key	Central	Urban	3	2	3	4	4	3	3	3	3	4	5	4	5	5	5	3	5	4	4	4	4	5	4	3	6	6	6
Male	26	Primary_School	Private_NonProfit	Central	Urban	4	4	3	5	5	5	4	4	5	5	6	4	4	5	5	3	4	3	5	6	5	5	5	4	6	5	4
Female	52	Junior_High	Private_NonProfit	Eastern	Urban	4	3	3	3	4	4	3	3	4	4	4	3	4	5	5	3	3	3	4	4	4	3	4	4	3	3	4
Male	54	Junior_High	Public_Regular	Central	Rural	5	5	5	5	5	4	5	4	4	6	6	7	6	5	6	4	5	4	5	6	6	5	6	4	7	5	6
Female	28	Senior_High	Public_Key	Eastern	Urban	2	3	3	3	3	3	2	3	4	5	5	5	3	3	3	3	2	2	4	4	3	3	3	4	5	4	3
Male	25	Junior_High	Public_Regular	Central	Rural	3	2	2	3	4	3	3	3	2	3	4	3	3	3	3	3	4	3	1	1	1	1	1	1	2	3	3
Female	32	Senior_High	Public_Key	Eastern	Rural	5	5	5	5	4	4	4	4	4	5	4	6	5	5	5	4	4	4	4	5	4	5	4	4	4	5	4
Female	53	Primary_School	Public_Regular	Central	Urban	4	4	5	3	3	3	4	3	3	5	5	4	4	5	5	3	3	3	4	5	3	3	3	3	5	4	3
Female	27	Junior_High	Public_Regular	Eastern	Rural	4	5	5	6	4	5	4	4	6	4	4	5	4	5	4	3	3	3	3	3	3	3	4	3	3	2	3
Female	56	Primary_School	Public_Key	Eastern	Rural	4	3	4	4	4	5	4	3	3	2	2	3	5	4	4	3	2	3	4	3	3	4	4	3	4	3	3
Female	34	Primary_School	Public_Regular	Central	Urban	3	3	4	4	4	3	4	3	2	3	3	3	3	3	4	3	3	2	3	3	3	1	1	1	3	3	3
Male	34	Senior_High	Public_Regular	Eastern	Rural	2	3	3	3	3	3	2	3	3	3	3	3	2	3	2	1	1	1	2	3	2	4	3	2	3	2	3
Male	43	Senior_High	Public_Key	Eastern	Rural	2	3	3	4	3	3	4	4	3	4	4	3	3	3	5	2	2	1	4	3	4	4	3	4	3	3	4
Male	58	Junior_High	Private_ForProfit	Central	Rural	5	4	4	5	5	5	4	5	5	5	4	5	4	4	5	5	3	4	6	6	6	6	5	5	7	6	6
Female	57	Primary_School	Public_Key	Western	Urban	3	3	3	3	4	4	2	3	3	5	4	5	3	5	3	2	2	2	5	6	5	5	5	4	5	5	5
Female	47	Primary_School	Public_Regular	Eastern	Urban	4	5	3	4	6	4	4	4	4	4	4	4	3	4	4	2	3	2	4	4	4	3	3	3	4	3	4
Female	52	Senior_High	Public_Key	Eastern	Urban	4	4	5	5	4	5	5	5	5	4	5	4	5	5	5	4	4	4	5	5	5	5	6	4	7	7	6
Male	56	Senior_High	Private_NonProfit	Eastern	Urban	5	5	5	6	6	6	4	4	4	6	5	5	5	5	6	4	3	3	7	5	6	4	4	5	6	5	6
Male	31	Junior_High	Public_Regular	Eastern	Urban	4	3	3	4	5	5	5	3	3	4	3	5	2	3	4	4	3	2	3	3	3	4	3	4	3	4	3
Female	53	Primary_School	Public_Regular	Eastern	Urban	2	3	4	3	3	3	3	1	2	4	4	3	4	4	4	3	3	3	3	2	3	2	2	3	2	3	3
Female	32	Senior_High	Public_Key	Western	Urban	4	4	3	5	5	4	4	3	4	5	3	4	4	4	3	3	3	3	3	3	3	3	2	3	4	3	5
Male	25	Primary_School	Public_Regular	Eastern	Rural	3	3	3	4	4	3	3	3	2	4	4	5	4	4	4	1	2	2	4	4	3	3	3	3	4	4	4
Male	27	Senior_High	Public_Regular	Eastern	Urban	4	3	3	4	4	5	5	4	5	4	4	3	4	4	5	3	3	2	4	4	5	5	5	4	5	5	5
Male	48	Junior_High	Public_Regular	Eastern	Rural	4	3	3	4	3	3	2	2	3	4	4	4	4	4	3	2	2	2	4	4	3	4	3	3	3	4	4
Female	47	Senior_High	Public_Regular	Western	Urban	3	3	4	4	3	4	3	4	4	4	4	4	3	3	3	2	2	2	4	5	4	4	2	3	5	4	4
Male	32	Senior_High	Public_Regular	Eastern	Urban	6	6	5	5	6	6	5	5	5	6	7	7	6	6	6	5	5	5	5	5	6	5	4	5	5	5	6
Male	27	Primary_School	Public_Key	Eastern	Urban	5	5	5	5	5	5	4	4	4	5	5	5	3	3	3	2	1	1	5	4	4	5	6	5	5	5	4
Male	57	Primary_School	Public_Regular	Central	Rural	2	2	2	2	4	3	1	2	2	4	4	4	4	4	4	2	2	3	4	4	4	3	4	2	3	3	3
Female	52	Primary_School	Public_Regular	Eastern	Urban	3	5	5	5	5	6	4	4	4	6	6	7	5	5	4	4	3	4	5	6	5	5	6	5	5	4	6
Male	32	Primary_School	Public_Regular	Central	Rural	4	5	5	5	5	5	4	4	3	5	5	5	4	5	4	4	4	3	5	5	4	4	4	4	4	4	3
Male	58	Senior_High	Public_Regular	Central	Urban	5	4	4	4	4	5	4	4	4	4	4	4	5	5	5	4	4	3	4	4	3	3	4	4	5	5	4
Female	59	Primary_School	Public_Regular	Central	Rural	4	3	4	4	4	5	2	4	2	3	4	3	3	3	3	2	2	3	3	3	2	2	2	3	4	4	5
Female	56	Senior_High	Public_Key	Eastern	Urban	3	2	2	3	2	2	3	2	2	3	4	4	3	2	2	2	1	1	3	3	3	2	2	1	2	2	2
Female	48	Primary_School	Public_Regular	Central	Urban	3	3	2	2	4	2	2	4	2	3	4	4	3	3	3	2	2	2	2	2	2	3	2	2	3	4	4
Male	38	Senior_High	Public_Key	Western	Urban	5	5	5	4	3	4	3	4	3	4	5	5	5	5	5	2	3	4	5	5	5	5	5	6	5	5	5
Female	56	Primary_School	Private_ForProfit	Eastern	Rural	3	4	3	4	4	4	3	3	3	5	3	3	4	4	4	2	2	2	3	4	2	2	2	2	4	3	4
Male	40	Senior_High	Public_Key	Western	Urban	3	2	3	3	3	4	3	3	3	3	4	3	1	1	2	2	2	3	3	4	3	4	3	3	4	3	4
Male	28	Senior_High	Public_Regular	Eastern	Urban	4	4	4	3	4	3	3	3	2	4	5	4	3	3	3	3	2	2	5	5	6	3	4	3	5	5	4
Male	45	Junior_High	Public_Key	Eastern	Urban	4	5	4	5	4	5	4	4	3	3	4	3	5	3	3	3	3	2	5	4	4	4	4	3	6	6	5
Male	38	Senior_High	Public_Key	Central	Urban	4	4	4	4	4	4	4	4	4	5	4	4	5	5	6	3	3	4	4	4	4	5	4	5	4	4	4
Male	55	Primary_School	Public_Key	Western	Urban	3	4	4	5	5	4	4	3	3	3	3	3	4	5	4	2	2	3	4	4	3	2	3	2	4	5	3
Female	42	Junior_High	Public_Key	Central	Urban	4	4	4	3	4	4	5	3	4	2	3	3	6	5	4	2	2	3	3	2	3	2	3	3	4	4	4
Male	31	Senior_High	Public_Key	Central	Rural	4	4	4	4	4	3	3	4	3	4	3	3	2	3	3	1	2	1	2	3	4	3	3	3	4	4	4
Male	34	Primary_School	Public_Key	Western	Rural	3	3	3	4	5	3	2	3	2	2	2	3	3	3	3	1	2	2	2	3	2	2	3	3	4	3	3
Male	31	Senior_High	Public_Regular	Eastern	Urban	2	3	3	3	4	4	5	3	3	4	4	4	3	4	3	2	2	2	2	3	3	3	2	2	4	4	4
Female	57	Senior_High	Public_Key	Eastern	Urban	3	3	4	3	4	4	3	3	2	4	4	4	4	5	4	2	3	2	5	5	5	4	4	4	5	5	5
Female	47	Primary_School	Public_Regular	Eastern	Urban	5	5	4	5	5	5	4	4	5	5	6	5	6	6	6	4	3	4	5	4	5	4	5	5	6	6	6
Male	45	Senior_High	Public_Key	Western	Rural	4	4	4	4	4	3	4	3	3	4	4	3	4	4	4	2	2	2	4	5	5	5	4	4	4	5	4
Female	43	Primary_School	Public_Key	Eastern	Rural	5	4	3	5	5	5	3	3	3	3	4	3	3	4	4	3	2	3	4	4	4	3	4	3	3	4	3
Female	43	Primary_School	Public_Regular	Central	Rural	4	3	4	4	3	5	3	4	4	5	4	4	4	4	4	2	3	3	5	5	5	4	5	5	5	5	5
Female	60	Senior_High	Public_Key	Central	Rural	4	3	3	4	3	4	2	3	3	6	6	5	5	5	6	3	4	4	4	3	3	3	2	3	2	3	2
Male	53	Junior_High	Private_NonProfit	Eastern	Urban	4	5	5	4	5	5	5	6	5	4	5	5	6	5	5	3	4	4	4	5	4	5	4	4	5	6	5
Male	42	Primary_School	Public_Regular	Central	Rural	4	4	5	5	5	6	4	4	5	5	5	5	4	5	3	4	4	3	4	4	3	3	3	3	5	3	4
Male	26	Senior_High	Public_Key	Central	Urban	4	4	3	4	4	4	2	3	3	4	4	4	4	4	5	3	3	3	4	3	4	3	4	3	4	3	4
Male	25	Junior_High	Public_Regular	Western	Urban	3	3	2	2	2	2	2	2	2	4	4	4	3	4	3	3	2	3	3	4	3	4	4	3	4	4	3
Female	29	Junior_High	Private_NonProfit	Eastern	Rural	5	5	4	5	4	4	4	6	5	4	5	4	4	5	5	3	2	3	3	5	5	5	4	5	7	5	5
Male	44	Junior_High	Private_ForProfit	Eastern	Urban	4	4	3	5	5	5	4	5	4	5	5	5	5	4	5	2	3	2	6	4	5	5	4	4	5	5	5
Female	35	Primary_School	Public_Regular	Eastern	Rural	4	4	3	3	3	3	2	2	3	2	2	2	2	1	3	1	1	1	3	3	2	2	3	3	3	3	3
Female	26	Junior_High	Public_Key	Eastern	Urban	4	4	2	4	3	3	4	4	4	4	4	4	4	3	3	2	2	2	4	5	4	3	3	3	4	5	4
Female	27	Senior_High	Public_Key	Eastern	Urban	3	3	4	4	3	3	4	2	4	6	6	5	4	4	5	4	4	5	5	5	5	5	4	5	4	3	3
Male	47	Senior_High	Public_Regular	Central	Rural	3	3	4	4	4	3	2	2	2	5	4	4	4	4	4	2	3	2	4	4	4	4	4	4	3	4	3
Female	36	Primary_School	Public_Regular	Eastern	Urban	4	4	4	5	4	4	4	4	3	5	5	5	4	4	4	4	4	4	5	5	5	6	5	5	4	6	6
Male	44	Primary_School	Public_Key	Central	Rural	4	5	3	6	5	5	4	4	4	4	4	6	5	5	5	3	2	3	5	6	5	4	5	4	4	4	4
Male	29	Senior_High	Public_Key	Eastern	Urban	4	4	4	4	4	3	4	3	4	4	3	4	3	3	4	3	3	3	4	3	4	3	3	3	4	4	4
Female	54	Junior_High	Public_Key	Eastern	Urban	4	4	4	4	4	4	3	3	3	4	4	4	3	3	4	3	3	3	4	4	4	2	2	3	3	3	3
Male	33	Senior_High	Private_NonProfit	Western	Urban	3	3	3	3	4	3	2	3	3	5	5	5	5	5	5	3	5	4	3	3	3	5	4	4	5	4	4
Female	58	Primary_School	Public_Key	Central	Rural	3	3	3	3	3	3	2	2	2	4	3	4	2	2	3	2	2	3	3	2	4	3	4	3	3	3	3
Male	59	Primary_School	Public_Regular	Central	Urban	3	3	3	4	3	3	3	1	3	4	3	4	5	4	4	3	3	3	3	3	4	3	4	3	6	5	5
Male	46	Primary_School	Public_Key	Central	Urban	5	5	6	5	6	6	4	4	4	4	5	4	4	4	4	4	2	3	4	3	4	4	4	5	4	4	5
Female	48	Primary_School	Public_Key	Eastern	Urban	3	5	4	3	4	4	5	4	4	4	4	5	4	4	4	3	3	2	4	4	4	3	3	3	3	3	4
Male	41	Primary_School	Public_Key	Central	Urban	3	3	3	5	4	4	3	2	2	5	5	5	2	4	2	2	2	1	5	3	4	1	2	2	3	2	3
Male	34	Primary_School	Public_Key	Central	Rural	2	1	1	2	3	2	3	3	2	3	3	3	4	3	3	2	2	2	3	3	4	3	3	3	4	2	3
Female	54	Primary_School	Private_ForProfit	Central	Urban	4	4	5	3	4	4	3	3	4	2	3	3	4	3	2	2	2	2	3	3	3	3	3	3	3	3	3
Male	47	Primary_School	Public_Regular	Western	Urban	3	4	4	4	4	4	4	4	5	3	4	4	5	4	5	3	3	4	5	6	7	5	5	5	6	5	5
Female	56	Junior_High	Public_Regular	Central	Rural	4	4	3	4	4	4	3	4	4	5	4	4	5	5	5	3	3	3	4	4	5	3	4	3	6	5	5
Male	41	Junior_High	Public_Key	Eastern	Urban	3	3	3	4	4	5	3	3	4	4	4	3	5	3	4	3	2	3	3	2	2	3	2	3	3	3	3
Male	41	Junior_High	Private_ForProfit	Central	Rural	4	4	4	5	5	5	5	4	5	4	5	4	4	5	4	3	3	2	6	5	5	4	5	3	5	6	5
Male	38	Primary_School	Public_Key	Central	Rural	4	3	4	5	5	5	3	4	4	4	4	4	4	5	5	3	2	4	4	4	3	3	4	3	3	3	4
Male	33	Primary_School	Private_ForProfit	Eastern	Urban	3	2	2	4	4	4	4	2	3	3	3	2	2	3	2	2	1	2	3	3	4	2	3	3	3	3	4
Female	26	Primary_School	Public_Regular	Eastern	Urban	4	3	4	3	4	5	4	4	3	4	5	4	3	3	4	2	1	1	4	4	4	3	2	3	2	2	2
Male	49	Junior_High	Public_Key	Central	Rural	4	4	4	4	4	4	4	5	4	4	4	5	4	3	4	3	4	2	4	5	3	4	3	3	5	5	4
Male	33	Primary_School	Public_Regular	Eastern	Urban	5	6	5	7	5	6	5	5	4	6	5	6	4	3	4	3	4	4	4	4	5	5	6	5	6	6	6
Female	46	Primary_School	Public_Regular	Central	Urban	4	3	3	4	4	5	3	4	3	4	4	3	4	2	4	2	1	1	3	3	3	3	3	3	4	4	4
Male	28	Primary_School	Public_Regular	Eastern	Rural	4	4	4	4	4	4	4	4	4	3	4	3	4	3	4	3	2	3	3	3	2	4	3	3	4	4	5
Male	50	Primary_School	Private_ForProfit	Western	Rural	4	4	5	4	4	5	3	4	4	3	4	4	5	4	5	3	3	4	4	5	4	6	4	4	5	5	5
Male	53	Primary_School	Public_Key	Western	Urban	5	5	5	5	5	6	4	5	5	4	5	5	4	5	5	3	2	3	5	5	5	3	4	3	4	5	4
Male	58	Senior_High	Private_ForProfit	Eastern	Urban	5	6	5	6	5	6	4	5	5	5	6	6	6	5	5	3	3	3	5	6	5	4	5	4	5	5	5
Female	47	Senior_High	Public_Key	Central	Urban	2	3	3	3	3	3	2	3	2	4	3	2	3	3	3	3	2	1	3	3	3	3	3	3	2	3	3
Female	35	Senior_High	Public_Regular	Central	Rural	4	5	4	4	4	4	5	5	4	5	5	5	5	6	5	5	4	5	5	5	4	4	4	3	6	6	5
Female	30	Junior_High	Private_NonProfit	Eastern	Urban	5	4	4	4	4	4	4	3	4	5	5	6	5	4	5	4	4	4	4	5	4	5	5	5	5	5	6
Male	42	Primary_School	Public_Key	Central	Urban	3	4	4	4	4	4	3	3	3	4	4	4	4	4	4	4	3	3	4	3	3	3	3	3	4	5	5
Female	45	Primary_School	Public_Regular	Eastern	Urban	3	4	2	4	5	3	3	3	3	4	4	3	4	3	4	3	3	3	4	4	5	4	4	4	6	5	6
Female	60	Primary_School	Private_ForProfit	Eastern	Rural	2	3	2	2	3	2	2	2	2	4	5	4	4	4	3	3	2	3	3	4	4	3	4	4	3	4	4
Male	58	Primary_School	Private_ForProfit	Eastern	Rural	2	3	2	4	5	4	2	3	2	2	3	3	2	3	1	1	1	1	2	4	3	3	3	3	5	4	4
Female	41	Junior_High	Public_Regular	Central	Urban	3	3	4	4	3	4	4	3	3	4	5	4	5	4	4	3	3	4	4	4	5	4	5	4	4	4	5
Female	49	Primary_School	Private_ForProfit	Eastern	Urban	2	3	3	4	4	4	3	2	2	5	6	6	5	5	4	3	3	4	3	3	3	3	4	2	3	4	3
Male	36	Junior_High	Public_Key	Central	Urban	4	4	4	4	4	5	4	4	3	3	3	4	3	4	3	1	2	2	4	5	4	3	3	4	4	4	4
Female	47	Junior_High	Public_Regular	Eastern	Urban	3	3	3	4	4	4	5	4	3	3	4	3	3	3	4	3	2	3	3	3	3	2	3	2	3	4	4
Female	46	Junior_High	Public_Key	Eastern	Rural	4	4	4	6	5	4	6	5	5	6	5	6	5	6	5	3	4	5	4	5	6	4	4	5	5	5	5
Female	45	Primary_School	Private_NonProfit	Central	Rural	5	5	4	5	5	5	4	4	4	6	6	6	6	7	6	4	6	5	5	4	5	5	5	6	5	6	5
Male	51	Primary_School	Public_Key	Eastern	Urban	5	4	4	5	5	5	4	4	4	5	5	5	3	4	4	4	4	4	5	4	6	4	4	3	6	5	5
Female	55	Primary_School	Public_Regular	Eastern	Rural	4	4	4	4	4	4	3	4	5	5	5	6	6	6	6	4	4	4	5	7	6	5	5	4	5	6	6
Male	30	Junior_High	Public_Regular	Central	Rural	1	2	1	4	4	4	2	2	3	4	4	4	4	4	4	3	2	3	4	5	5	5	5	5	5	5	5
Male	51	Junior_High	Private_ForProfit	Central	Rural	3	2	3	4	4	2	3	3	4	3	3	3	4	4	4	3	2	3	4	2	3	3	3	3	3	3	5
Male	58	Primary_School	Public_Regular	Eastern	Rural	5	4	5	5	4	4	4	4	4	4	5	5	5	5	4	2	3	4	4	5	4	4	5	4	5	5	5
Female	36	Primary_School	Public_Key	Eastern	Urban	5	4	5	4	5	5	5	5	4	6	6	6	6	6	7	5	6	5	6	6	6	4	4	5	6	6	6
Male	31	Primary_School	Public_Regular	Eastern	Urban	3	2	3	3	2	3	3	2	3	3	3	3	2	2	2	2	1	2	5	4	5	2	4	3	4	4	4
Female	34	Senior_High	Public_Regular	Eastern	Urban	4	5	5	5	5	5	5	3	3	4	5	4	3	4	4	3	2	2	6	6	7	5	5	4	6	6	5
Male	41	Primary_School	Public_Key	Eastern	Urban	3	2	3	3	3	4	3	3	3	5	4	3	4	4	4	2	2	3	3	4	4	3	3	3	4	4	4
Male	50	Junior_High	Public_Regular	Central	Urban	3	4	3	3	3	4	2	3	2	4	4	4	3	4	4	4	3	3	4	4	3	3	3	2	3	4	3
Female	45	Senior_High	Private_ForProfit	Eastern	Urban	3	3	2	3	3	2	3	3	3	3	3	4	2	2	2	2	2	1	2	2	3	3	3	4	4	3	4
Male	52	Primary_School	Private_NonProfit	Eastern	Urban	4	3	3	4	4	3	3	2	1	4	5	5	4	4	4	4	4	4	3	4	3	3	3	3	3	3	4
Male	26	Primary_School	Public_Key	Eastern	Urban	4	3	3	4	3	4	4	3	4	5	6	5	4	3	4	3	3	2	5	5	6	4	3	3	5	6	4
Female	25	Senior_High	Private_NonProfit	Central	Urban	2	3	3	4	3	3	3	4	4	4	4	4	4	3	4	1	2	1	3	4	4	4	3	4	4	3	3
Female	60	Senior_High	Public_Key	Central	Urban	4	2	3	3	4	3	3	3	3	5	6	5	5	5	4	4	3	4	4	4	4	4	4	5	4	7	6
Male	50	Senior_High	Public_Regular	Eastern	Urban	4	4	3	4	3	3	4	3	3	5	4	4	4	4	5	2	4	3	5	5	5	4	6	5	7	5	6
Female	53	Primary_School	Public_Key	Eastern	Urban	4	4	4	4	5	4	4	2	4	4	4	5	4	4	5	4	3	4	5	5	5	3	3	3	5	5	5
Female	45	Primary_School	Public_Key	Central	Urban	3	3	3	6	6	5	4	4	4	3	4	4	4	4	4	3	3	2	5	4	4	5	4	4	5	5	5
Male	35	Senior_High	Public_Regular	Eastern	Urban	6	5	5	4	4	5	3	5	5	4	4	2	4	4	4	3	3	3	5	5	4	4	5	4	4	4	4
Female	35	Primary_School	Public_Regular	Central	Urban	3	3	3	4	3	4	3	2	3	5	4	4	4	5	4	3	4	4	4	4	4	4	4	4	5	5	4
Male	60	Primary_School	Public_Regular	Eastern	Rural	4	5	4	5	5	4	4	4	3	4	3	3	4	3	3	2	2	2	5	4	3	4	3	3	6	4	4
Female	59	Senior_High	Private_ForProfit	Central	Urban	5	4	4	5	5	5	4	5	4	5	5	5	4	4	4	4	3	5	4	4	5	4	3	4	4	5	4
Female	58	Senior_High	Public_Regular	Central	Urban	5	3	4	4	4	3	2	2	2	4	3	4	4	4	4	3	2	3	4	3	3	2	2	2	3	4	3
Female	48	Primary_School	Public_Regular	Eastern	Urban	3	5	4	3	3	5	3	4	4	6	5	5	5	6	5	4	4	4	3	3	3	3	3	2	4	5	4
Female	46	Junior_High	Private_NonProfit	Eastern	Urban	2	4	3	4	5	4	2	3	4	3	3	4	5	4	4	3	4	4	6	4	5	5	4	5	5	5	5
Female	29	Junior_High	Public_Regular	Central	Urban	4	4	4	4	4	4	3	4	3	5	4	4	3	3	2	3	4	3	3	3	3	3	3	3	3	4	4
Male	57	Junior_High	Public_Regular	Eastern	Urban	4	4	5	5	6	6	6	5	5	5	5	5	5	5	5	4	5	4	4	5	6	4	5	4	5	6	6
Male	60	Primary_School	Public_Regular	Western	Rural	4	4	4	4	5	5	4	4	3	5	6	5	4	4	4	4	4	4	5	5	6	4	5	5	5	5	5
Male	44	Primary_School	Public_Regular	Eastern	Rural	3	3	4	4	4	4	3	4	3	4	4	5	5	5	5	3	3	4	4	4	3	3	3	4	4	5	5
Male	43	Senior_High	Public_Key	Central	Urban	5	4	5	6	5	6	5	4	5	6	5	6	5	6	6	5	4	4	5	4	5	5	5	5	6	7	6
Male	59	Primary_School	Public_Regular	Eastern	Rural	4	6	5	4	4	4	4	4	3	4	4	5	5	5	4	4	4	4	4	2	4	3	4	4	4	5	5
Male	41	Primary_School	Public_Key	Eastern	Urban	5	4	4	5	5	4	4	4	4	4	4	3	4	3	3	1	2	2	3	2	3	2	3	4	2	3	3
Male	58	Junior_High	Public_Regular	Eastern	Urban	2	3	3	2	2	3	2	2	2	3	3	4	2	3	2	3	3	4	3	3	3	3	2	2	2	3	2
Male	33	Junior_High	Public_Regular	Central	Rural	4	5	4	5	5	4	5	5	3	5	4	4	4	4	5	4	4	3	6	5	6	5	5	5	5	6	6
Female	50	Junior_High	Public_Regular	Eastern	Rural	3	3	4	4	4	3	3	2	2	4	4	4	4	3	3	2	3	2	3	3	3	3	2	3	3	3	3
Male	26	Junior_High	Private_ForProfit	Eastern	Urban	5	4	4	5	5	4	3	4	3	4	3	4	3	5	5	1	2	1	3	4	4	3	3	2	2	3	3
Male	33	Junior_High	Public_Regular	Western	Urban	4	5	5	5	4	5	4	4	4	5	4	4	4	5	6	3	3	4	5	6	6	4	4	4	4	5	5
Female	33	Senior_High	Private_NonProfit	Central	Urban	3	2	4	6	5	5	4	4	4	4	5	5	4	5	5	3	3	4	4	5	4	4	4	4	4	4	4
Male	41	Junior_High	Public_Key	Western	Rural	3	3	3	4	3	5	3	3	3	3	3	2	3	3	3	2	2	2	3	3	2	3	2	2	2	2	2
Female	25	Senior_High	Public_Regular	Eastern	Urban	5	5	4	5	5	5	5	4	5	4	5	4	5	5	4	5	4	4	4	5	5	5	4	5	4	4	5
Male	49	Junior_High	Public_Key	Eastern	Rural	5	5	3	4	4	3	4	5	5	3	4	3	4	4	4	3	3	3	3	4	3	4	4	4	5	6	5
Male	49	Primary_School	Private_ForProfit	Eastern	Rural	3	3	4	4	4	4	3	3	3	3	3	4	5	4	4	3	3	3	5	4	4	5	5	4	4	4	4
Female	59	Junior_High	Private_ForProfit	Central	Rural	2	2	4	3	4	3	3	2	3	5	4	4	4	4	4	3	4	3	3	3	3	4	3	3	4	5	5
Female	27	Senior_High	Private_ForProfit	Eastern	Urban	4	4	5	5	5	5	4	5	4	6	6	7	4	4	5	4	4	3	6	4	5	5	6	5	5	5	6
Female	54	Senior_High	Public_Key	Eastern	Urban	5	6	4	7	6	7	5	5	5	4	4	5	5	6	4	4	5	4	5	5	6	6	5	6	6	5	5
Female	58	Junior_High	Public_Regular	Central	Urban	3	3	4	3	4	4	3	3	3	3	4	4	4	3	3	2	2	2	3	3	2	2	3	2	4	5	5
Female	36	Junior_High	Public_Key	Western	Urban	5	4	5	5	5	4	3	3	3	4	5	5	2	3	2	3	3	2	4	4	4	3	3	3	5	5	5
Male	43	Junior_High	Private_NonProfit	Eastern	Rural	4	4	3	5	5	4	2	2	3	4	5	3	5	5	5	2	2	4	2	3	3	4	4	4	3	4	3
Male	41	Primary_School	Public_Key	Eastern	Urban	5	5	3	4	4	5	4	5	4	6	7	7	5	5	5	4	3	3	3	4	4	3	2	3	4	4	4
Male	34	Junior_High	Public_Key	Western	Urban	2	3	3	3	3	2	2	2	3	3	3	3	2	3	3	3	2	3	3	3	4	3	3	2	3	4	3
Female	36	Senior_High	Public_Regular	Western	Urban	4	3	3	5	6	6	4	3	4	5	4	4	4	4	4	4	4	3	3	4	3	3	4	4	2	3	3
Female	40	Senior_High	Public_Regular	Western	Rural	5	5	6	6	6	5	5	5	5	5	4	4	4	5	5	3	3	3	4	6	5	4	3	4	5	5	5
Female	48	Primary_School	Public_Key	Central	Urban	5	4	4	5	4	5	4	3	4	3	3	4	4	3	3	2	2	2	5	4	4	4	2	3	4	5	5
Female	43	Senior_High	Public_Regular	Eastern	Urban	5	4	4	4	4	5	2	3	3	6	7	6	5	5	5	3	5	5	5	5	5	4	3	4	5	4	6
Female	32	Junior_High	Private_ForProfit	Central	Rural	2	3	3	4	4	4	4	3	3	4	4	3	4	4	4	3	2	3	4	3	4	4	3	4	6	5	5
Female	55	Junior_High	Public_Regular	Eastern	Urban	4	3	3	4	4	5	4	4	3	4	4	4	4	4	4	2	2	3	4	4	4	4	4	4	4	4	3
Male	45	Junior_High	Private_ForProfit	Eastern	Urban	2	2	3	3	2	1	4	2	2	3	1	4	2	3	2	2	1	3	3	3	3	3	3	3	5	4	3
Female	41	Senior_High	Public_Regular	Eastern	Urban	4	4	4	4	4	5	5	3	4	3	4	4	3	4	4	2	2	2	3	3	3	4	3	3	5	3	4
Male	47	Junior_High	Public_Key	Eastern	Urban	4	4	4	5	5	4	4	4	4	5	5	5	4	2	2	3	3	2	4	4	4	3	4	4	6	5	5
Female	40	Junior_High	Public_Regular	Central	Rural	5	4	4	5	4	6	4	5	5	5	5	5	5	4	4	3	4	3	4	4	5	4	5	5	4	4	4
Male	30	Senior_High	Public_Regular	Eastern	Urban	3	2	3	3	3	3	3	3	3	3	3	2	3	3	2	2	2	2	3	3	3	2	3	2	2	3	2
Male	32	Primary_School	Public_Key	Central	Urban	5	5	6	4	3	5	4	4	3	4	3	3	1	2	1	2	1	1	4	3	3	3	3	4	3	3	2
Female	49	Senior_High	Public_Regular	Eastern	Urban	3	2	4	4	4	4	3	4	2	4	4	4	3	5	4	3	3	3	3	3	4	3	3	4	5	5	4
Male	42	Junior_High	Public_Regular	Eastern	Urban	4	4	4	6	7	7	4	5	4	6	7	6	6	5	6	6	4	3	4	4	5	4	4	4	5	4	5
Female	49	Junior_High	Public_Key	Central	Urban	2	3	3	3	4	4	4	3	3	3	3	3	2	2	3	2	2	2	4	4	4	4	4	4	4	3	5
Female	36	Primary_School	Public_Key	Eastern	Rural	4	4	3	5	5	6	5	4	4	5	5	5	5	4	4	3	3	4	5	5	4	4	5	4	5	5	5
Female	39	Senior_High	Public_Regular	Central	Rural	3	2	3	4	4	3	3	3	2	4	3	4	3	4	3	2	1	2	5	4	4	3	3	3	4	4	5
Female	50	Junior_High	Public_Regular	Eastern	Urban	2	3	3	4	4	4	4	3	3	4	4	5	4	3	4	1	2	2	3	3	5	3	3	4	3	4	3
Female	50	Primary_School	Public_Regular	Central	Urban	3	5	4	4	5	4	3	3	5	5	4	5	5	5	4	3	2	3	5	5	4	3	3	3	5	5	4
Female	56	Junior_High	Public_Regular	Central	Rural	5	5	5	5	5	5	4	4	4	5	6	4	4	5	5	3	3	3	5	4	5	6	5	5	5	5	6
Female	34	Primary_School	Public_Key	Eastern	Urban	4	4	3	3	4	3	5	3	4	3	4	4	5	4	4	3	4	4	4	4	3	3	3	4	5	4	4
Female	40	Senior_High	Public_Regular	Eastern	Urban	3	4	4	4	5	3	3	4	4	4	4	5	3	3	4	3	2	3	3	4	5	4	4	4	4	3	4
Male	31	Junior_High	Private_NonProfit	Eastern	Urban	6	5	5	5	6	6	5	4	4	5	4	6	5	5	6	4	4	4	5	5	4	4	4	4	5	5	5
Female	41	Primary_School	Public_Regular	Central	Urban	3	4	3	4	4	3	2	3	2	3	3	3	3	3	4	1	2	1	3	2	2	2	2	2	2	3	3
Female	47	Senior_High	Public_Key	Central	Rural	6	5	4	4	4	5	5	4	5	4	4	4	5	5	5	3	4	2	2	2	3	4	4	4	3	4	3
Male	50	Senior_High	Public_Key	Eastern	Rural	4	3	3	4	5	4	3	2	4	3	3	4	3	3	4	2	1	1	5	3	4	3	2	3	4	4	4
Male	45	Junior_High	Public_Regular	Central	Urban	5	5	5	4	4	4	4	4	4	6	6	6	5	5	5	4	5	4	5	5	5	5	5	5	4	6	4
Female	46	Primary_School	Public_Regular	Eastern	Rural	2	2	2	3	3	3	3	2	2	3	2	2	3	3	2	1	1	1	2	3	3	2	2	2	3	3	4
Male	31	Primary_School	Public_Regular	Eastern	Urban	4	4	3	6	5	4	4	5	4	5	4	5	4	4	4	3	4	4	4	4	5	4	4	4	6	5	4
Male	38	Junior_High	Public_Regular	Eastern	Rural	1	2	4	3	3	2	2	2	2	5	5	5	4	3	5	3	3	3	4	3	4	3	2	2	4	5	5
Male	39	Junior_High	Public_Regular	Western	Rural	3	2	2	4	4	4	3	3	2	3	3	3	3	4	3	3	3	3	5	5	4	4	4	4	4	4	3
Female	31	Junior_High	Public_Regular	Central	Urban	3	4	3	4	4	4	3	4	3	3	2	4	5	5	4	3	3	2	4	3	4	4	4	3	5	5	5
Female	33	Junior_High	Public_Key	Western	Rural	4	4	5	7	5	5	5	6	5	6	6	5	5	4	4	4	5	4	6	6	7	6	6	6	5	5	6
Male	32	Junior_High	Private_ForProfit	Eastern	Rural	4	4	3	4	5	4	5	4	5	4	3	3	4	4	3	3	3	3	5	4	5	3	5	4	5	4	4
Male	47	Primary_School	Public_Key	Western	Urban	4	4	4	3	3	3	2	2	3	4	4	4	5	5	5	3	3	3	5	4	5	4	5	5	5	5	5
Female	53	Senior_High	Public_Regular	Central	Rural	4	5	4	3	4	4	3	4	4	5	5	5	4	5	4	3	4	2	4	4	5	3	3	3	5	4	5
Male	42	Junior_High	Private_ForProfit	Eastern	Urban	4	4	4	5	5	5	4	4	4	4	4	4	4	4	2	3	2	3	4	4	4	4	4	4	5	5	5
Female	55	Junior_High	Private_NonProfit	Eastern	Urban	2	3	3	4	4	4	3	3	4	4	5	5	4	2	3	3	3	3	3	3	3	4	3	5	4	4	5
Male	54	Primary_School	Public_Key	Western	Urban	2	3	3	4	3	3	2	2	3	4	4	5	5	5	4	3	3	3	4	4	4	4	4	4	3	3	4
Male	59	Primary_School	Public_Regular	Eastern	Urban	2	3	2	3	3	3	2	3	3	1	2	1	2	3	3	2	2	1	3	3	3	3	4	4	3	4	4
Male	42	Primary_School	Public_Regular	Eastern	Urban	4	4	5	4	3	3	3	3	4	4	3	4	3	2	3	1	1	2	4	3	3	4	4	4	3	3	4
Male	41	Junior_High	Public_Key	Western	Rural	4	4	4	5	5	4	3	4	4	5	5	4	5	5	6	4	4	4	4	4	4	4	4	4	5	4	5
Female	38	Senior_High	Public_Key	Central	Rural	3	3	4	3	4	3	1	2	2	4	4	5	4	4	3	3	3	2	4	4	4	4	4	3	5	5	6
Female	55	Primary_School	Public_Key	Eastern	Urban	2	2	1	3	3	3	3	2	3	3	4	5	4	4	4	3	3	3	3	3	3	3	2	3	4	3	4
Female	48	Senior_High	Public_Regular	Central	Rural	2	2	2	2	2	3	3	2	3	4	4	3	3	3	3	2	2	2	3	3	2	4	3	3	2	2	2
Male	59	Primary_School	Public_Regular	Eastern	Rural	5	6	4	3	4	5	4	4	3	4	4	5	4	4	4	3	2	3	3	3	3	3	4	4	4	5	4
Male	58	Primary_School	Public_Key	Western	Urban	2	3	2	4	3	3	2	2	3	6	4	4	3	3	4	4	3	3	3	2	4	2	2	3	4	3	2
Male	27	Junior_High	Public_Regular	Eastern	Urban	3	4	4	4	4	5	3	4	3	5	5	6	3	4	4	3	3	3	4	5	5	4	4	4	5	5	4
Female	50	Primary_School	Public_Key	Eastern	Rural	5	5	3	5	4	5	4	3	4	4	5	4	5	4	4	4	2	3	5	4	5	3	3	3	6	4	4
Female	47	Junior_High	Private_NonProfit	Central	Urban	4	3	3	5	5	4	3	4	4	5	5	5	5	6	4	4	3	3	3	4	3	3	3	3	4	4	3
Male	39	Junior_High	Public_Regular	Eastern	Urban	5	5	4	5	5	5	3	3	3	5	5	5	4	5	5	4	5	4	5	5	5	4	5	4	4	4	5
Female	28	Junior_High	Public_Regular	Eastern	Rural	3	4	3	4	3	4	3	3	3	3	3	2	3	2	2	2	2	2	4	5	4	3	4	4	4	4	4
Male	53	Junior_High	Private_ForProfit	Eastern	Rural	5	4	4	5	5	5	5	5	4	4	4	4	5	4	5	2	3	3	4	4	5	4	3	4	4	4	3
Male	46	Primary_School	Public_Regular	Eastern	Urban	5	4	6	6	6	5	6	5	5	6	5	5	7	6	6	6	6	5	5	5	6	7	5	6	7	6	6
Male	49	Primary_School	Public_Key	Eastern	Urban	4	5	4	3	3	3	3	3	3	3	3	3	3	3	3	3	1	2	4	3	4	3	3	2	4	3	3
Female	37	Senior_High	Public_Regular	Central	Urban	4	5	6	4	4	5	3	4	5	5	4	4	5	5	6	3	3	4	4	5	5	6	5	4	5	5	4
Male	42	Primary_School	Private_NonProfit	Eastern	Urban	4	3	3	4	5	4	2	3	2	3	3	4	3	3	4	3	3	2	4	4	4	4	3	3	4	5	5
Male	57	Senior_High	Private_ForProfit	Western	Urban	3	3	3	5	4	4	4	4	4	4	5	4	4	4	4	3	2	2	5	5	5	4	4	5	5	5	4
Male	40	Junior_High	Public_Regular	Central	Rural	4	4	4	3	3	4	4	4	4	5	5	3	4	4	4	1	2	2	4	5	4	4	4	4	5	6	5
Female	26	Junior_High	Private_ForProfit	Central	Rural	4	4	3	4	4	4	2	2	2	5	4	4	5	4	4	2	2	3	5	5	5	5	5	4	4	5	5
Male	59	Primary_School	Public_Regular	Central	Urban	4	4	4	4	4	4	4	3	3	5	5	5	5	4	5	3	4	4	3	3	4	3	3	4	3	4	4
Female	58	Senior_High	Public_Regular	Western	Urban	4	5	4	4	5	4	4	3	4	4	4	5	4	3	4	2	2	3	5	5	5	4	4	6	6	5	6
Male	54	Primary_School	Private_NonProfit	Western	Urban	4	4	5	4	2	3	3	4	3	2	5	3	3	2	3	1	1	2	3	2	2	3	2	2	3	4	4
Male	37	Primary_School	Public_Key	Central	Urban	4	4	3	4	5	5	4	4	3	5	4	4	2	4	3	3	4	3	5	5	5	4	4	6	5	5	4
Female	37	Primary_School	Public_Regular	Eastern	Urban	2	3	1	3	4	3	4	4	2	3	3	3	3	2	2	1	1	2	4	3	3	2	2	2	3	4	4
Male	42	Junior_High	Public_Regular	Central	Urban	6	4	5	5	5	6	5	5	4	5	4	6	5	5	5	5	4	5	5	6	5	4	5	5	6	5	6
Male	56	Senior_High	Public_Key	Eastern	Rural	3	4	4	5	5	4	3	3	3	5	5	7	5	5	6	3	4	4	6	4	5	5	5	4	5	5	6
Male	56	Primary_School	Private_NonProfit	Eastern	Rural	4	4	4	5	4	5	5	4	4	3	4	3	5	4	4	3	2	2	4	3	4	4	3	3	4	4	4
Male	59	Junior_High	Private_ForProfit	Western	Urban	4	4	4	4	4	4	4	3	3	3	4	4	5	5	4	4	4	3	3	4	4	3	4	4	5	5	5
Male	53	Primary_School	Public_Regular	Central	Rural	4	4	4	5	5	4	5	5	4	5	5	5	4	5	4	3	4	4	4	3	5	4	4	4	5	5	6
Male	53	Junior_High	Public_Regular	Eastern	Rural	4	3	3	3	3	3	2	3	2	3	2	3	2	3	3	1	1	1	4	2	3	3	3	3	3	3	3
Male	40	Junior_High	Private_NonProfit	Eastern	Urban	5	5	4	6	6	6	5	5	5	6	6	5	7	5	6	4	4	4	4	5	5	5	5	5	6	6	6
Female	34	Primary_School	Public_Key	Western	Urban	5	4	5	4	4	6	4	4	3	4	5	5	5	5	5	1	2	3	4	4	4	5	3	4	6	5	6
Male	54	Junior_High	Public_Regular	Central	Rural	4	5	5	4	4	5	4	4	5	5	5	6	5	6	6	3	5	4	3	3	4	3	4	3	4	5	4
Male	49	Primary_School	Public_Regular	Central	Urban	2	2	3	2	4	4	3	2	4	3	3	3	4	4	4	2	1	2	4	4	4	3	4	4	4	3	3
Female	44	Junior_High	Public_Key	Eastern	Urban	3	4	3	3	4	3	3	3	3	4	4	3	4	4	3	2	2	2	5	6	5	4	4	4	5	5	4
Female	29	Primary_School	Public_Regular	Eastern	Urban	4	4	3	5	5	4	5	4	4	6	6	5	6	7	6	4	4	4	5	5	5	4	5	4	5	5	4
Female	25	Senior_High	Public_Regular	Eastern	Rural	5	4	4	5	5	6	5	4	4	6	5	5	5	5	5	3	4	4	5	6	6	6	5	6	5	5	5
Female	54	Primary_School	Private_ForProfit	Western	Urban	5	5	5	6	5	5	4	4	5	5	4	4	4	5	4	4	4	4	4	5	5	4	5	5	5	5	3
Male	27	Senior_High	Public_Regular	Western	Rural	3	2	4	4	4	4	3	4	3	5	5	5	6	4	3	3	3	3	3	5	4	2	2	3	4	5	5
Female	38	Senior_High	Public_Regular	Eastern	Urban	3	3	2	4	5	4	3	3	3	3	4	4	4	3	4	3	2	2	5	5	5	4	4	3	5	5	6
Male	54	Primary_School	Private_NonProfit	Central	Urban	5	5	5	6	6	5	4	4	4	5	4	5	4	4	4	5	5	5	5	5	6	5	4	4	5	5	6
Male	28	Primary_School	Private_NonProfit	Eastern	Rural	5	5	5	5	6	5	4	4	4	5	5	5	6	5	6	5	3	4	5	4	5	5	5	5	6	6	5
Female	42	Senior_High	Private_ForProfit	Eastern	Urban	5	4	5	5	5	4	2	3	3	4	4	3	5	5	4	4	3	2	5	5	5	4	4	4	4	5	5
Female	49	Primary_School	Public_Key	Central	Urban	4	4	4	4	4	4	4	3	3	5	5	5	5	4	4	3	4	4	4	5	3	4	3	4	4	5	5
Female	25	Primary_School	Private_NonProfit	Central	Rural	3	3	4	4	3	3	4	3	3	2	3	2	3	3	4	2	3	2	3	4	4	2	2	2	4	4	3
Female	39	Junior_High	Private_NonProfit	Western	Urban	5	6	6	5	5	5	4	4	4	4	4	3	3	3	3	3	3	4	4	3	3	4	3	3	5	5	5
Female	33	Primary_School	Public_Regular	Eastern	Urban	3	4	4	2	3	3	3	3	3	4	5	4	5	4	5	3	2	3	4	4	5	4	4	5	5	6	5
Male	39	Senior_High	Public_Key	Central	Urban	4	4	4	2	3	3	2	3	3	4	5	4	3	4	3	3	2	3	3	3	4	4	3	3	4	4	4
Male	48	Junior_High	Public_Regular	Central	Rural	1	2	2	2	2	2	2	1	2	3	2	3	3	2	2	2	1	1	3	3	3	2	2	2	2	2	3
Male	28	Junior_High	Public_Regular	Eastern	Urban	4	4	4	5	4	6	4	4	3	4	4	4	4	5	5	3	4	5	5	4	4	4	4	4	4	4	4
Male	36	Junior_High	Public_Regular	Western	Urban	2	1	2	3	4	4	3	2	3	3	4	4	3	4	4	3	2	3	3	3	4	4	4	4	3	3	4
Female	30	Junior_High	Public_Key	Western	Urban	2	3	3	3	3	4	3	2	3	4	5	4	3	3	3	2	2	2	4	4	4	4	3	4	4	4	3
Female	48	Junior_High	Public_Regular	Eastern	Rural	2	4	3	5	5	5	3	3	3	3	4	3	3	4	3	2	3	3	4	4	5	3	3	3	4	5	5
Female	35	Primary_School	Private_ForProfit	Western	Urban	3	3	3	4	4	3	4	3	3	3	3	3	3	4	4	2	3	3	3	3	4	3	3	3	4	3	4
Female	37	Senior_High	Public_Regular	Western	Urban	2	1	1	2	3	3	2	3	2	3	4	4	4	2	2	2	2	2	2	2	2	2	2	3	3	4	3
Male	58	Junior_High	Private_NonProfit	Eastern	Urban	3	4	4	3	4	4	5	4	4	5	5	5	4	4	4	3	3	4	5	5	6	4	4	3	4	4	5
