# Supplementary material for: Role division between parents and teachers in home-school cooperation: mediating effect based on teachers’ expectations and perceptions
Source: Front Psychol. 2025 Dec 8;16:1623591. doi: 10.3389/fpsyg.2025.1623591 (PMC12723000; doi:10.3389/fpsyg.2025.1623591)
Supplement: Supplementary file 2 [file Data_Sheet_2.zip]

Archive with 1 entries (1 files):
- S3_analysis code.py
