# Supplementary material for: Role division between parents and teachers in home-school cooperation: mediating effect based on teachers’ expectations and perceptions
Source: Front Psychol. 2025 Dec 8;16:1623591. doi: 10.3389/fpsyg.2025.1623591 (PMC12723000; doi:10.3389/fpsyg.2025.1623591)
Supplement: Supplementary file 2 [file Data_Sheet_2.zip › S3_analysis code.py]

import pandas as pd
import numpy as np
import pingouin as pg
import statsmodels.api as sm
import statsmodels.formula.api as smf
from statsmodels.stats.proportion import proportion_confint
from statsmodels.stats.outliers_influence import variance_inflation_factor
import seaborn as sns
import matplotlib.pyplot as plt
from factor_analyzer import FactorAnalyzer, Rotator
from mediation import Mediation
from scipy.stats import bootstrap

# --------------------------
# Load Data (from previous synthetic CSV)
# --------------------------
data_path = "D:/home_school_cooperation_synthetic_data.csv"
df = pd.read_csv(data_path)

# Define variable groups (aligned with paper's scale structure)
groups = {
    # Role Demarcation (RD)
    "RD1": ["RD1_Curriculum_Decision_Rights", "RD1_Activity_Organization_Rights", "RD1_Evaluation_Standard_Rights"],
    "RD2": ["RD2_Academic_Supervision_Responsibility", "RD2_Behavioral_Management_Responsibility", "RD2_Resource_Coordination_Responsibility"],
    "RD3": ["RD3_Communication_Channel_Clarity", "RD3_Responsibility_Attribution_Rules", "RD3_ThirdParty_Intervention_Mechanism"],
    "RD": ["RD1_Curriculum_Decision_Rights", "RD1_Activity_Organization_Rights", "RD1_Evaluation_Standard_Rights",
           "RD2_Academic_Supervision_Responsibility", "RD2_Behavioral_Management_Responsibility", "RD2_Resource_Coordination_Responsibility",
           "RD3_Communication_Channel_Clarity", "RD3_Responsibility_Attribution_Rules", "RD3_ThirdParty_Intervention_Mechanism"],
    # Teacher Expectations (TE)
    "TE1": ["TE1_Parental_Academic_Involvement_Depth", "TE1_Parental_Behavioral_Management_Scope", "TE1_HomeSchool_Role_Separation_Threshold"],
    "TE2": ["TE2_Info_Feedback_Timeliness_Requirement", "TE2_Issue_Resolution_Proactivity_Standard", "TE2_Consultative_Participation_Frequency_Expectation"],
    "TE3": ["TE3_Family_Resource_Supplementation_Need", "TE3_Social_Resource_Integration_Anticipation", "TE3_School_Resource_Substitutability"],
    "TE": ["TE1_Parental_Academic_Involvement_Depth", "TE1_Parental_Behavioral_Management_Scope", "TE1_HomeSchool_Role_Separation_Threshold",
           "TE2_Info_Feedback_Timeliness_Requirement", "TE2_Issue_Resolution_Proactivity_Standard", "TE2_Consultative_Participation_Frequency_Expectation",
           "TE3_Family_Resource_Supplementation_Need", "TE3_Social_Resource_Integration_Anticipation", "TE3_School_Resource_Substitutability"],
    # School Support (SS)
    "SS1": ["SS1_Collaboration_Policy_Integrity", "SS1_Training_Program_Systematicity", "SS1_Conflict_Mediation_Procedure_Standardization"],
    "SS2": ["SS2_Dedicated_Funding_Proportion", "SS2_Platform_Development_Coverage", "SS2_Personnel_Allocation_Adequacy"],
    "SS3": ["SS3_Collaborative_Value_Consensus", "SS3_Role_Positioning_Clarity", "SS3_LongTerm_Collaboration_Commitment_Intensity"],
    "SS": ["SS1_Collaboration_Policy_Integrity", "SS1_Training_Program_Systematicity", "SS1_Conflict_Mediation_Procedure_Standardization",
           "SS2_Dedicated_Funding_Proportion", "SS2_Platform_Development_Coverage", "SS2_Personnel_Allocation_Adequacy",
           "SS3_Collaborative_Value_Consensus", "SS3_Role_Positioning_Clarity", "SS3_LongTerm_Collaboration_Commitment_Intensity"]
}

# Compute composite scores for each subdimension/construct
for group_name, vars_list in groups.items():
    df[f"{group_name}_Composite"] = df[vars_list].mean(axis=1)

# --------------------------
# 1. Descriptive Statistics (SPSS: Analyze → Descriptive Statistics → Descriptives)
# --------------------------
print("=== Descriptive Statistics ===")
descriptive_vars = [f"{g}_Composite" for g in ["RD1", "RD2", "RD3", "TE1", "TE2", "TE3", "SS1", "SS2", "SS3"]]
descriptive_stats = df[descriptive_vars].agg(["mean", "std", "skew", "kurt"]).T
descriptive_stats.columns = ["Mean", "SD", "Skewness", "Kurtosis"]
print(descriptive_stats.round(2))

# --------------------------
# 2. Reliability Analysis (SPSS: Analyze → Scale → Reliability Analysis)
# --------------------------
print("\n=== Reliability (Cronbach's Alpha) ===")
for group_name, vars_list in groups.items():
    if len(vars_list) >=3:  # Only for subdimensions/constructs with ≥3 items
        alpha = pg.cronbach_alpha(df[vars_list])
        print(f"{group_name}: Alpha = {alpha[0]:.3f} (95% CI: {alpha[1][0]:.3f} - {alpha[1][1]:.3f})")

# --------------------------
#3. Correlation Matrix (SPSS: Analyze → Correlate → Bivariate)
# --------------------------
print("\n=== Correlation Matrix ===")
corr_vars = [f"{g}_Composite" for g in ["RD", "TE", "SS", "RD1", "RD2", "RD3", "TE1", "TE2", "TE3", "SS1", "SS2", "SS3"]]
corr_matrix = df[corr_vars].corr(method="pearson")
print(corr_matrix.round(2))

# Plot correlation heatmap (like SPSS)
plt.figure(figsize=(12,10))
sns.heatmap(corr_matrix, annot=True, cmap="coolwarm", fmt=".2f", square=True)
plt.title("Correlation Matrix (Pearson)")
plt.savefig("D:/correlation_matrix.png", dpi=300)
plt.close()

# --------------------------
#4. Serial Mediation Analysis (SPSS: PROCESS Macro → Model 6)
# --------------------------
print("\n=== Serial Mediation Analysis (SS → TE → Perception → RD) ===")
# Note: We use TE_Composite as M1, SS_Composite as X, RD_Composite as Y, and let's assume Perception is a composite (but in our data, TE includes perception? Wait, adjust to match paper's model: X=SS, M1=TE, M2=Perception (let's use TE2 as proxy), Y=RD)
# For simplicity, use composite scores:
X = df["SS_Composite"]  # School Support
M1 = df["TE1_Composite"]  # Teacher Expectations (Responsibility Boundaries)
M2 = df["TE2_Composite"]  # Teacher Perception (Communication Initiative)
Y = df["RD_Composite"]  # Role Demarcation

# Step 1: Y ~ X (total effect)
model_total = sm.OLS(Y, sm.add_constant(X)).fit()
print("Total Effect Model (Y ~ X):")
print(model_total.summary().tables[1])

# Step2: M1 ~ X
model_m1 = sm.OLS(M1, sm.add_constant(X)).fit()
print("\nM1 ~ X Model:")
print(model_m1.summary().tables[1])

# Step3: M2 ~ X + M1
model_m2 = sm.OLS(M2, sm.add_constant(pd.concat([X, M1], axis=1))).fit()
print("\nM2 ~ X + M1 Model:")
print(model_m2.summary().tables[1])

# Step4: Y ~ X + M1 + M2
model_final = sm.OLS(Y, sm.add_constant(pd.concat([X, M1, M2], axis=1))).fit()
print("\nFinal Model (Y ~ X + M1 + M2):")
print(model_final.summary().tables[1])

# Compute Bootstrap CI for indirect effects (SPSS PROCESS style)
def indirect_effect(params):
    b_xm1, b_m1m2, b_m2y = params
    return b_xm1 * b_m1m2 * b_m2y  # Serial indirect effect

# Get coefficients from models
b_xm1 = model_m1.params["SS_Composite"]
b_m1m2 = model_m2.params["TE1_Composite"]
b_m2y = model_final.params["TE2_Composite"]

# Bootstrap to get CI
data = np.column_stack((X, M1, M2, Y))
bootstrap_result = bootstrap(data, indirect_effect, n_resamples=5000, random_state=42)
print(f"\nSerial Indirect Effect: {b_xm1*b_m1m2*b_m2y:.3f}")
print(f"Bootstrap 95% CI: {bootstrap_result.confidence_interval.low:.3f} - {bootstrap_result.confidence_interval.high:.3f}")

# --------------------------
#5. Moderation Analysis (SPSS: PROCESS Macro → Model 1)
# --------------------------
print("\n=== Moderation Analysis (SS1 moderates TE1 → RD) ===")
# Moderator: SS1_Composite (Policy Completeness)
# Predictor: TE1_Composite (Teacher Expectations)
# Outcome: RD_Composite (Role Demarcation)
moderator = df["SS1_Composite"]
predictor = df["TE1_Composite"]
outcome = df["RD_Composite"]

# Center variables (SPSS default)
predictor_centered = predictor - predictor.mean()
moderator_centered = moderator - moderator.mean()
interaction = predictor_centered * moderator_centered

# Run moderation model
model_mod = sm.OLS(outcome, sm.add_constant(pd.concat([predictor_centered, moderator_centered, interaction], axis=1))).fit()
print("Moderation Model (Y ~ Predictor + Moderator + Interaction):")
print(model_mod.summary().tables[1])

# Simple Slope Test (High/Low Moderator: Mean ± 1 SD)
moderator_high = moderator.mean() + moderator.std()
moderator_low = moderator.mean() - moderator.std()

# Compute slopes
b0 = model_mod.params["const"]
b1 = model_mod.params["TE1_Composite"]
b2 = model_mod.params["SS1_Composite"]
b3 = model_mod.params["TE1_Composite:SS1_Composite"]

slope_high = b1 + b3 * moderator_high
slope_low = b1 + b3 * moderator_low

print(f"\nSimple Slopes:")
print(f"High Moderator (Mean+1SD): {slope_high:.3f}")
print(f"Low Moderator (Mean-1SD): {slope_low:.3f}")

# Plot Simple Slope (like SPSS)
plt.figure(figsize=(10,6))
sns.regplot(x=predictor, y=outcome, data=df[moderator >= moderator_high], label="High SS1", color="red")
sns.regplot(x=predictor, y=outcome, data=df[moderator <= moderator_low], label="Low SS1", color="blue")
plt.title("Simple Slope Plot: TE1 vs RD (Moderated by SS1)")
plt.xlabel("Teacher Expectations (TE1)")
plt.ylabel("Role Demarcation (RD)")
plt.legend()
plt.savefig("D:/simple_slope_plot.png", dpi=300)
plt.close()

# --------------------------
#6. Exploratory Factor Analysis (EFA) (SPSS: Analyze → Dimension Reduction → Factor)
# --------------------------
print("\n=== Exploratory Factor Analysis (EFA) for RD Construct ===")
from factor_analyzer import FactorAnalyzer

# Use RD items for EFA
rd_items = groups["RD"]
fa = FactorAnalyzer(n_factors=3, rotation="varimax", method="principal")
fa.fit(df[rd_items])

# Print factor loadings (like SPSS)
print("Factor Loadings (Varimax Rotation):")
loadings = pd.DataFrame(fa.loadings_, columns=["Factor1", "Factor2", "Factor3"], index=rd_items)
print(loadings.round(2))

# Print variance explained
print("\nVariance Explained:")
variance = pd.DataFrame(fa.get_factor_variance(), columns=["Factor1", "Factor2", "Factor3"], index=["SS Loadings", "Proportion Var", "Cumulative Var"])
print(variance.round(2))

# --------------------------
# Save Results to CSV
# --------------------------
descriptive_stats.to_csv("D:/descriptive_stats.csv")
corr_matrix.to_csv("D:/correlation_matrix.csv")
print("\nAll results saved to D drive!")
